# Supplementary material for: A serendipitous product of the reaction of famotidine with copper(II)
Source: Acta Crystallogr E Crystallogr Commun. 2026 Apr 24;82(Pt 5):494–9. doi: 10.1107/S2056989026003804 (PMC13148205; doi:10.1107/S2056989026003804)
Supplement: Supplementary file 1 [file e-82-00494-sup1.cif]

##############################################################################
#                                                                            #
# This CIF contains the data in a paper accepted for publication in          #
# Acta Crystallographica Section E. It conforms to the requirements of       #
# Notes for Authors for Acta Crystallographica Section E, and has been       #
# peer reviewed under the auspices of the IUCr Commission on Journals.       #
#                                                                            #
# Full details of the Crystallographic Information File format               #
# are given in the paper "The Crystallographic Information File (CIF):       #
# a New Standard Archive File for Crystallography" by S. R. Hall, F. H.      #
# Allen and I. D. Brown [Acta Cryst. (1991), A47, 655-685].                  #
#                                                                            #
# The current version of the core CIF dictionary is obtainable from          #
# ftp://ftp.iucr.org/pub/cif_core.dic.                                       #
#                                                                            #
# Software is freely available for graphical display of the structure(s)     #
# in this CIF. For information consult the CIF software page                 #
# http://www.iucr.org/resources/cif/software.                                #
#                                                                            #
# This file may be used for bona fide research purposes within the           #
# scientific community so long as proper attribution is given to the journal # 
# article from which it was obtained.                                        #
#                                                                            #
##############################################################################
data_I
_audit_creation_method     'SHELXL-2019/3'
_journal_date_recd_electronic     2026-03-30
_journal_date_accepted     2026-04-10
_journal_name_full     'Acta Crystallographica, Section E'
_journal_year     2026
_journal_volume     82
_journal_issue      5
_journal_page_first     0
_journal_page_last     0
_journal_paper_category     GM
_journal_paper_doi     10.1107/S2056989026003804
_journal_coeditor_code     NU2017
_publ_contact_author_name     'Natalia Alvarez'
_publ_contact_author_address
;
Qu\'imica Inorg\'anica, Departamento Estrella Campos, Facultad de Qu\'imica,
 Universidad de la Rep\'ublica, Montevideo, Uruguay
;
_publ_contact_author_email     'nalvarez@fq.edu.uy'
_publ_contact_author_fax     ?
_publ_contact_author_phone     ?
_publ_section_title
;
A serendipitous product of the reaction of famotidine with copper(II)
;
loop_
    _publ_author_name
    _publ_author_footnote
    _publ_author_address
    'Grenni, Aylen' .
;
Qu\'imica Inorg\'anica, Departamento Estrella Campos, Facultad de Qu\'imica,
 Universidad de la Rep\'ublica, Montevideo, Uruguay
;
    'Rosa, Bruno' .
;
Qu\'imica Inorg\'anica, Departamento Estrella Campos, Facultad de Qu\'imica,
 Universidad de la Rep\'ublica, Montevideo, Uruguay
;
    'Ellena, Javier' .
;
Instituto de F\'isica de S\~ao Carlos, Universidade de S\~ao Paulo, IFSC -- USP,
13566-590, S\~ao Carlos, SP, Brazil
;
    'Facchin, Gianella' .
;
Qu\'imica Inorg\'anica, Departamento Estrella Campos, Facultad de Qu\'imica,
 Universidad de la Rep\'ublica, Montevideo, Uruguay
;
    'Alvarez, Natalia' .
;
Qu\'imica Inorg\'anica, Departamento Estrella Campos, Facultad de Qu\'imica,
 Universidad de la Rep\'ublica, Montevideo, Uruguay
;
_publ_section_synopsis
;
The reaction of copper(II) chloride with famotidine in aqueous solution at 333
K gave the title compound, which features coordination of the thiopropanoic
acid derivative obtained in the acid-catalyzed <i>in situ</i> hydrolysis of
famotidine.
;
_chemical_name_systematic
;
Dichlorido{3-[(2-guanidinothiazol-4-yl)methylsulfanyl]propanoic acid}copper(II)
monohydrate
;
_chemical_name_common     ?
_chemical_formula_moiety     'C8 H12 Cl2 Cu N4 O2 S2, H2 O'
_chemical_formula_sum     'C8 H14 Cl2 Cu N4 O3 S2'
_chemical_formula_iupac     '[Cu Cl2 (C8 H12 N4 O2 S2 )], H2 O'
_chemical_formula_weight     412.79
_chemical_melting_point     ?
_space_group_crystal_system     monoclinic
_space_group_name_H-M_alt     'P 21/c'
_space_group_name_Hall     '-P 2ybc'
loop_
    _space_group_symop_operation_xyz
    'x, y, z'
    '-x, y+1/2, -z+1/2'
    '-x, -y, -z'
    'x, -y-1/2, z-1/2'
_cell_length_a     6.9498(2)
_cell_length_b     12.3041(2)
_cell_length_c     17.4871(3)
_cell_angle_alpha     90
_cell_angle_beta     97.742(2)
_cell_angle_gamma     90
_cell_volume     1481.71(6)
_cell_formula_units_Z     4
_cell_measurement_reflns_used     9793
_cell_measurement_theta_min     4.3970
_cell_measurement_theta_max     79.0160
_cell_measurement_temperature     100(2)
_exptl_crystal_description     Plate
_exptl_crystal_colour     Green
_exptl_crystal_size_max     0.1
_exptl_crystal_size_mid     0.08
_exptl_crystal_size_min     0.04
_exptl_crystal_density_diffrn     1.850
_exptl_crystal_F_000     836
_exptl_absorpt_coefficient_mu     8.159
_exptl_absorpt_correction_type     multi-scan
_exptl_absorpt_process_details
;
(CrysAlisPro; Rigaku OD, 2023)
;
_exptl_absorpt_correction_T_min     0.480
_exptl_absorpt_correction_T_max     0.722
_diffrn_ambient_temperature     100(2)
_diffrn_source     ?
_diffrn_radiation_type     CuK\a
_diffrn_radiation_wavelength     1.54184
_diffrn_measurement_device_type     'XtaLAB Synergy, Dualflex, HyPix'
_diffrn_measurement_device     'four-circle diffractometer'
_diffrn_measurement_method     '\w scans'
_diffrn_detector_area_resol_mean     10.0000
_diffrn_reflns_number     3019
_diffrn_reflns_av_R_equivalents     0.0480
_diffrn_reflns_av_unetI/netI     0.0320
_diffrn_reflns_theta_min     6.248
_diffrn_reflns_theta_max     74.500
_diffrn_reflns_theta_full     67.684
_diffrn_measured_fraction_theta_max     0.998
_diffrn_measured_fraction_theta_full     0.999
_diffrn_reflns_limit_h_min     -8
_diffrn_reflns_limit_h_max     8
_diffrn_reflns_limit_k_min     0
_diffrn_reflns_limit_k_max     15
_diffrn_reflns_limit_l_min     0
_diffrn_reflns_limit_l_max     21
_refine_special_details
;
 Refined as a 2-component twin.
 1. Twinned data refinement
 Scales: 0.7872(17)
 0.2128(17)
2. Restrained distances
  O1 H1O
  0.85 with sigma of 0.02
3. Restrained distances
 N2-H1N
 0.87 with sigma of 0.02
 N3-H2N
 0.87 with sigma of 0.02
 N4-H3N = N4-H4A
 0.87 with sigma of 0.02
;
_reflns_number_total     3019
_reflns_number_gt     2850
_reflns_threshold_expression     'I > 2\s(I)'
_refine_ls_structure_factor_coef     Fsqd
_refine_ls_matrix_type     full
_refine_ls_R_factor_all     0.0339
_refine_ls_R_factor_gt     0.0323
_refine_ls_wR_factor_gt     0.0881
_refine_ls_wR_factor_ref     0.0890
_refine_ls_goodness_of_fit_ref     1.063
_refine_ls_restrained_S_all     1.063
_refine_ls_number_reflns     3019
_refine_ls_number_parameters     238
_refine_ls_number_restraints     5
_refine_ls_hydrogen_treatment     refall
_refine_ls_weighting_scheme     calc
_refine_ls_weighting_details
              'w=1/[\s^2^(Fo^2^)+(0.0387P)^2^+2.8736P] where P=(Fo^2^+2Fc^2^)/3'
_atom_sites_solution_hydrogens     difmap
_atom_sites_solution_primary     direct
_atom_sites_solution_secondary     difmapo
_refine_ls_shift/su_max     0.001
_refine_ls_shift/su_mean     0.000
_refine_diff_density_max     0.466
_refine_diff_density_min     -0.412
_refine_ls_extinction_method     none
_refine_ls_extinction_coef     .
loop_
    _atom_type_symbol
    _atom_type_description
    _atom_type_scat_dispersion_real
    _atom_type_scat_dispersion_imag
    _atom_type_scat_source
    'C' 'C' 0.0181 0.0091
                         'International Tables Vol C Tables 4.2.6.8 and 6.1.1.4'
    'H' 'H' 0.0000 0.0000
                         'International Tables Vol C Tables 4.2.6.8 and 6.1.1.4'
    'Cl' 'Cl' 0.3639 0.7018
                         'International Tables Vol C Tables 4.2.6.8 and 6.1.1.4'
    'Cu' 'Cu' -1.9646 0.5888
                         'International Tables Vol C Tables 4.2.6.8 and 6.1.1.4'
    'N' 'N' 0.0311 0.0180
                         'International Tables Vol C Tables 4.2.6.8 and 6.1.1.4'
    'O' 'O' 0.0492 0.0322
                         'International Tables Vol C Tables 4.2.6.8 and 6.1.1.4'
    'S' 'S' 0.3331 0.5567
                         'International Tables Vol C Tables 4.2.6.8 and 6.1.1.4'
_computing_data_collection
;
CrysAlisPro 1.171.42.84a (Rigaku OD, 2023)
;
_computing_cell_refinement
;
CrysAlisPro 1.171.42.84a (Rigaku OD, 2023)
;
_computing_data_reduction
;
CrysAlisPro 1.171.42.84a (Rigaku OD, 2023)
;
_computing_structure_solution
;
<i>olex2.solve</i> 1.5 (Bourhis <i>et al.</i>,  2015)
;
_computing_structure_refinement
;
<i>SHELXL2019/3</i> (Sheldrick, 2015)
;
_computing_molecular_graphics
;
Olex2 1.5 (Dolomanov <i>et al.</i>,  2009)
;
_computing_publication_material
;
Olex2 1.5 (Dolomanov <i>et al.</i>,  2009)
;
loop_
    _atom_site_type_symbol
    _atom_site_label
    _atom_site_fract_x
    _atom_site_fract_y
    _atom_site_fract_z
    _atom_site_U_iso_or_equiv
    _atom_site_adp_type
    _atom_site_calc_flag
    _atom_site_occupancy
    _atom_site_disorder_assembly
    _atom_site_disorder_group
    Cu Cu1 0.79627(6) 0.57610(3) 0.87235(2) 0.01287(12) Uani d 1 . .
    Cl Cl1 0.90647(11) 0.73350(5) 0.82907(4) 0.02036(17) Uani d 1 . .
    Cl Cl2 0.42378(10) 0.58562(5) 0.80174(4) 0.01679(15) Uani d 1 . .
    S S1 0.71946(11) 0.26257(5) 0.99449(4) 0.01626(16) Uani d 1 . .
    S S2 0.91571(10) 0.47886(5) 0.77229(4) 0.01399(15) Uani d 1 . .
    O O1 0.7376(4) 0.48044(18) 0.47891(13) 0.0327(6) Uani d 1 . .
    H H1O 0.710(7) 0.520(3) 0.4370(18) 0.038(12) Uiso d 1 . .
    O O2 0.7431(4) 0.64087(17) 0.53879(12) 0.0241(5) Uani d 1 . .
    O O1W 0.3475(4) 0.4351(2) 0.65624(14) 0.0268(5) Uani d 1 . .
    N N1 0.7547(3) 0.42958(17) 0.91076(13) 0.0123(4) Uani d 1 . .
    N N2 0.7349(4) 0.47102(18) 1.04258(13) 0.0141(5) Uani d 1 . .
    N N3 0.7696(4) 0.63279(18) 0.97427(14) 0.0141(5) Uani d 1 . .
    N N4 0.7286(4) 0.63440(19) 1.10461(14) 0.0164(5) Uani d 1 . .
    C C1 0.7383(4) 0.4008(2) 0.98174(16) 0.0128(5) Uani d 1 . .
    C C2 0.7330(4) 0.2443(2) 0.89740(17) 0.0166(6) Uani d 1 . .
    C C3 0.7500(4) 0.3403(2) 0.86181(16) 0.0138(5) Uani d 1 . .
    C C4 0.7449(4) 0.5837(2) 1.03759(16) 0.0128(5) Uani d 1 . .
    C C5 0.7572(5) 0.3621(2) 0.77828(16) 0.0163(5) Uani d 1 . .
    C C6 0.8126(5) 0.5490(2) 0.68516(17) 0.0164(5) Uani d 1 . .
    C C7 0.8063(5) 0.4781(2) 0.61432(17) 0.0200(6) Uani d 1 . .
    C C8 0.7594(4) 0.5430(2) 0.54087(17) 0.0166(6) Uani d 1 . .
    H H1W 0.343(7) 0.476(4) 0.695(3) 0.039(13) Uiso d 1 . .
    H H2W 0.280(8) 0.377(4) 0.663(3) 0.050(14) Uiso d 1 . .
    H H1N 0.701(5) 0.444(3) 1.0832(15) 0.021(9) Uiso d 1 . .
    H H2N 0.769(6) 0.7023(16) 0.981(2) 0.026(10) Uiso d 1 . .
    H H3N 0.697(5) 0.596(3) 1.1416(16) 0.016(9) Uiso d 1 . .
    H H4N 0.726(6) 0.7038(16) 1.108(2) 0.020(9) Uiso d 1 . .
    H H2 0.721(6) 0.178(4) 0.878(3) 0.035(11) Uiso d 1 . .
    H H5A 0.639(6) 0.380(3) 0.752(2) 0.025(10) Uiso d 1 . .
    H H5B 0.803(5) 0.301(3) 0.754(2) 0.017(9) Uiso d 1 . .
    H H6A 0.687(5) 0.573(3) 0.690(2) 0.010(8) Uiso d 1 . .
    H H6B 0.903(6) 0.604(3) 0.683(2) 0.029(10) Uiso d 1 . .
    H H7A 0.713(6) 0.418(3) 0.614(2) 0.030(11) Uiso d 1 . .
    H H7B 0.921(7) 0.443(4) 0.613(3) 0.042(13) Uiso d 1 . .
loop_
    _atom_site_aniso_label
    _atom_site_aniso_U_11
    _atom_site_aniso_U_22
    _atom_site_aniso_U_33
    _atom_site_aniso_U_12
    _atom_site_aniso_U_13
    _atom_site_aniso_U_23
    Cu1 0.0190(2) 0.0086(2) 0.0116(2) -0.00177(15) 0.00407(16) 0.00069(13)
    Cl1 0.0301(4) 0.0117(3) 0.0212(3) -0.0060(3) 0.0104(3) 0.0006(2)
    Cl2 0.0181(3) 0.0175(3) 0.0152(3) 0.0013(2) 0.0040(2) 0.0031(2)
    S1 0.0271(4) 0.0088(3) 0.0131(3) -0.0013(2) 0.0033(3) 0.0026(2)
    S2 0.0182(3) 0.0125(3) 0.0117(3) 0.0004(2) 0.0032(2) 0.0013(2)
    O1 0.0666(18) 0.0163(11) 0.0150(11) 0.0059(11) 0.0041(11) 0.0004(8)
    O2 0.0421(13) 0.0119(10) 0.0172(10) 0.0018(9) -0.0001(9) 0.0015(8)
    O1W 0.0348(13) 0.0255(12) 0.0187(11) -0.0063(10) -0.0012(9) 0.0006(10)
    N1 0.0149(11) 0.0096(10) 0.0124(11) 0.0014(8) 0.0019(8) -0.0001(8)
    N2 0.0214(12) 0.0102(11) 0.0109(11) -0.0007(9) 0.0034(9) 0.0014(8)
    N3 0.0205(12) 0.0082(10) 0.0139(11) -0.0012(9) 0.0029(9) -0.0016(8)
    N4 0.0249(13) 0.0120(11) 0.0125(11) 0.0003(9) 0.0038(9) -0.0001(9)
    C1 0.0147(12) 0.0103(12) 0.0131(13) 0.0001(10) 0.0010(10) 0.0015(10)
    C2 0.0259(15) 0.0104(13) 0.0140(13) 0.0002(11) 0.0042(11) -0.0006(10)
    C3 0.0150(13) 0.0103(12) 0.0160(13) 0.0004(10) 0.0021(10) -0.0006(10)
    C4 0.0128(12) 0.0101(12) 0.0149(13) 0.0000(10) 0.0000(10) -0.0001(10)
    C5 0.0224(14) 0.0099(12) 0.0169(14) 0.0006(11) 0.0038(11) -0.0016(10)
    C6 0.0222(14) 0.0125(13) 0.0147(13) 0.0026(11) 0.0032(11) 0.0020(10)
    C7 0.0333(17) 0.0129(13) 0.0143(14) 0.0034(12) 0.0051(12) 0.0018(11)
    C8 0.0214(14) 0.0135(13) 0.0156(14) 0.0013(11) 0.0047(11) 0.0002(10)
_geom_special_details
;
 All esds (except the esd in the dihedral angle between two l.s. planes)
 are estimated using the full covariance matrix.  The cell esds are taken
 into account individually in the estimation of esds in distances, angles
 and torsion angles; correlations between esds in cell parameters are only
 used when they are defined by crystal symmetry.  An approximate (isotropic)
 treatment of cell esds is used for estimating esds involving l.s. planes.
;
loop_
    _geom_bond_atom_site_label_1
    _geom_bond_atom_site_label_2
    _geom_bond_site_symmetry_2
    _geom_bond_distance
    _geom_bond_publ_flag
    Cu1 N3 . 1.946(2) ?
    Cu1 N1 . 1.959(2) ?
    Cu1 Cl1 . 2.2508(7) ?
    Cu1 S2 . 2.3609(7) ?
    Cu1 Cl2 . 2.7164(8) ?
    S1 C1 . 1.722(3) ?
    S1 C2 . 1.728(3) ?
    S2 C6 . 1.812(3) ?
    S2 C5 . 1.822(3) ?
    O1 C8 . 1.321(4) ?
    O1 H1O . 0.881(19) ?
    O2 C8 . 1.210(4) ?
    O1W H1W . 0.85(5) ?
    O1W H2W . 0.88(6) ?
    N1 C1 . 1.310(4) ?
    N1 C3 . 1.391(3) ?
    N2 C1 . 1.373(4) ?
    N2 C4 . 1.391(3) ?
    N2 H1N . 0.847(19) ?
    N3 C4 . 1.293(4) ?
    N3 H2N . 0.863(19) ?
    N4 C4 . 1.346(4) ?
    N4 H3N . 0.852(19) ?
    N4 H4N . 0.856(19) ?
    C2 C3 . 1.348(4) ?
    C2 H2 . 0.89(5) ?
    C3 C5 . 1.493(4) ?
    C5 H5A . 0.91(4) ?
    C5 H5B . 0.94(4) ?
    C6 C7 . 1.511(4) ?
    C6 H6A . 0.94(4) ?
    C6 H6B . 0.92(4) ?
    C7 C8 . 1.510(4) ?
    C7 H7A . 0.98(4) ?
    C7 H7B . 0.91(5) ?
loop_
    _geom_angle_atom_site_label_1
    _geom_angle_atom_site_label_2
    _geom_angle_atom_site_label_3
    _geom_angle_site_symmetry_1
    _geom_angle_site_symmetry_3
    _geom_angle
    _geom_angle_publ_flag
    N3 Cu1 N1 . . 88.81(10) ?
    N3 Cu1 Cl1 . . 94.49(7) ?
    N1 Cu1 Cl1 . . 168.47(7) ?
    N3 Cu1 S2 . . 161.24(8) ?
    N1 Cu1 S2 . . 82.57(7) ?
    Cl1 Cu1 S2 . . 90.99(3) ?
    N3 Cu1 Cl2 . . 101.45(8) ?
    N1 Cu1 Cl2 . . 91.14(7) ?
    Cl1 Cu1 Cl2 . . 99.01(3) ?
    S2 Cu1 Cl2 . . 95.37(3) ?
    C1 S1 C2 . . 89.21(13) ?
    C6 S2 C5 . . 104.49(14) ?
    C6 S2 Cu1 . . 104.08(10) ?
    C5 S2 Cu1 . . 94.67(9) ?
    C8 O1 H1O . . 110(3) ?
    H1W O1W H2W . . 108(5) ?
    C1 N1 C3 . . 111.8(2) ?
    C1 N1 Cu1 . . 127.55(19) ?
    C3 N1 Cu1 . . 120.56(18) ?
    C1 N2 C4 . . 124.9(2) ?
    C1 N2 H1N . . 116(3) ?
    C4 N2 H1N . . 118(3) ?
    C4 N3 Cu1 . . 131.06(19) ?
    C4 N3 H2N . . 110(3) ?
    Cu1 N3 H2N . . 118(3) ?
    C4 N4 H3N . . 118(2) ?
    C4 N4 H4N . . 122(3) ?
    H3N N4 H4N . . 119(4) ?
    N1 C1 N2 . . 125.2(2) ?
    N1 C1 S1 . . 114.0(2) ?
    N2 C1 S1 . . 120.8(2) ?
    C3 C2 S1 . . 111.1(2) ?
    C3 C2 H2 . . 130(3) ?
    S1 C2 H2 . . 119(3) ?
    C2 C3 N1 . . 113.9(2) ?
    C2 C3 C5 . . 128.7(3) ?
    N1 C3 C5 . . 117.3(2) ?
    N3 C4 N4 . . 124.4(2) ?
    N3 C4 N2 . . 122.2(3) ?
    N4 C4 N2 . . 113.4(2) ?
    C3 C5 S2 . . 107.35(19) ?
    C3 C5 H5A . . 113(3) ?
    S2 C5 H5A . . 107(3) ?
    C3 C5 H5B . . 111(2) ?
    S2 C5 H5B . . 111(2) ?
    H5A C5 H5B . . 108(3) ?
    C7 C6 S2 . . 112.3(2) ?
    C7 C6 H6A . . 109(2) ?
    S2 C6 H6A . . 110(2) ?
    C7 C6 H6B . . 109(3) ?
    S2 C6 H6B . . 101(3) ?
    H6A C6 H6B . . 114(3) ?
    C8 C7 C6 . . 111.8(2) ?
    C8 C7 H7A . . 109(2) ?
    C6 C7 H7A . . 112(2) ?
    C8 C7 H7B . . 109(3) ?
    C6 C7 H7B . . 112(3) ?
    H7A C7 H7B . . 103(4) ?
    O2 C8 O1 . . 123.7(3) ?
    O2 C8 C7 . . 124.1(3) ?
    O1 C8 C7 . . 112.2(2) ?
loop_
    _geom_torsion_atom_site_label_1
    _geom_torsion_atom_site_label_2
    _geom_torsion_atom_site_label_3
    _geom_torsion_atom_site_label_4
    _geom_torsion_site_symmetry_1
    _geom_torsion_site_symmetry_2
    _geom_torsion_site_symmetry_3
    _geom_torsion_site_symmetry_4
    _geom_torsion
    _geom_torsion_publ_flag
    C3 N1 C1 N2 . . . . -178.9(3) ?
    Cu1 N1 C1 N2 . . . . 4.5(4) ?
    C3 N1 C1 S1 . . . . 0.9(3) ?
    Cu1 N1 C1 S1 . . . . -175.70(14) ?
    C4 N2 C1 N1 . . . . 1.2(4) ?
    C4 N2 C1 S1 . . . . -178.6(2) ?
    C2 S1 C1 N1 . . . . -0.5(2) ?
    C2 S1 C1 N2 . . . . 179.3(2) ?
    C1 S1 C2 C3 . . . . -0.1(2) ?
    S1 C2 C3 N1 . . . . 0.6(3) ?
    S1 C2 C3 C5 . . . . -177.0(2) ?
    C1 N1 C3 C2 . . . . -1.0(4) ?
    Cu1 N1 C3 C2 . . . . 175.9(2) ?
    C1 N1 C3 C5 . . . . 177.0(2) ?
    Cu1 N1 C3 C5 . . . . -6.2(3) ?
    Cu1 N3 C4 N4 . . . . -180.0(2) ?
    Cu1 N3 C4 N2 . . . . 0.8(4) ?
    C1 N2 C4 N3 . . . . -4.0(4) ?
    C1 N2 C4 N4 . . . . 176.7(3) ?
    C2 C3 C5 S2 . . . . -146.7(3) ?
    N1 C3 C5 S2 . . . . 35.7(3) ?
    C6 S2 C5 C3 . . . . -146.7(2) ?
    Cu1 S2 C5 C3 . . . . -40.81(19) ?
    C5 S2 C6 C7 . . . . -59.6(3) ?
    Cu1 S2 C6 C7 . . . . -158.3(2) ?
    S2 C6 C7 C8 . . . . -168.4(2) ?
    C6 C7 C8 O2 . . . . 5.1(5) ?
    C6 C7 C8 O1 . . . . -174.7(3) ?
loop_
    _geom_hbond_atom_site_label_D
    _geom_hbond_atom_site_label_H
    _geom_hbond_atom_site_label_A
    _geom_hbond_site_symmetry_A
    _geom_hbond_distance_DH
    _geom_hbond_distance_HA
    _geom_hbond_distance_DA
    _geom_hbond_angle_DHA
    _geom_hbond_publ_flag
    O1 H1O O1W 3_666 0.881(19) 1.72(2) 2.577(3) 165(4) yes
    O1W H1W Cl2 . 0.85(5) 2.31(5) 3.134(3) 164(4) yes
    O1W H2W Cl1 2_646 0.88(6) 2.20(6) 3.075(3) 175(5) yes
    N2 H1N Cl2 3_667 0.847(19) 2.32(2) 3.150(2) 165(3) yes
    N3 H2N O2 4_576 0.863(19) 2.20(2) 3.020(3) 159(4) yes
    N4 H4N O2 4_576 0.856(19) 2.27(3) 3.002(3) 143(3) yes
    C5 H5B Cl1 2_746 0.94(4) 2.77(4) 3.560(3) 142(3) yes
_shelx_space_group_comment
;
The symmetry employed for this shelxl refinement is uniquely defined
by the following loop, which should always be used as a source of
symmetry information in preference to the above space-group names.
They are only intended as comments.
;
_shelx_estimated_absorpt_T_min     0.496
_shelx_estimated_absorpt_T_max     0.736
_shelx_hkl_file
;
   1   0   0 2191.08   92.17   1
   2   0   099999.00 2773.20   1
  -3   0   2  934.32   64.97  -2
   3   0   0  934.32   64.97   1
   4   0   010471.03  314.85   1
   5   0   0    5.98    6.74   1
  -6   0   412440.12  298.35  -2
   6   0   012440.12  298.35   1
   7   0   0  222.34   15.86   1
   8   0   0   59.15   11.93   1
   1   1   0   75.97   12.67   1
   2   1   0 8692.87  266.09   1
  -3   1   2 1185.09   49.36  -2
   3   1   0 1185.09   49.36   1
   4   1   0  129.42    9.13   1
   5   1   0  608.04   19.47   1
  -6   1   4 1320.36   34.45  -2
   6   1   0 1320.36   34.45   1
   7   1   0   27.47    7.71   1
   8   1   0 1406.55   50.21   1
   0   2   025309.67  699.31  -2
   0   2   025309.67  699.31   1
   1   2   0   12.16    4.03   1
   2   2   0 1968.24   44.95   1
  -3   2   2 2692.06   76.68  -2
   3   2   0 2692.06   76.68   1
   4   2   0   44.95    7.02   1
   5   2   0 3639.92   78.25   1
  -6   2   4  688.62   59.82  -2
   6   2   0  688.62   59.82   1
   7   2   0  996.07   36.51   1
   8   2   0  350.37   11.03   1
   1   3   010746.81  175.14   1
   2   3   0    2.69    4.23   1
  -3   3   226042.01  517.62  -2
   3   3   026042.01  517.62   1
   4   3   0  657.98   23.81   1
   5   3   0  229.41    9.56   1
  -6   3   4 1992.02   74.61  -2
   6   3   0 1992.02   74.61   1
   7   3   0  995.04   43.63   1
   8   3   0    1.09    2.90   1
   0   4   0 1555.69  139.19  -2
   0   4   0 1555.69  139.19   1
   1   4   0 6532.66  171.32   1
   2   4   0 1095.35   29.16   1
  -3   4   2 2451.51  123.11  -2
   3   4   0 2451.51  123.11   1
   4   4   0 1378.00   40.10   1
   5   4   0 5992.46   97.70   1
  -6   4   4  169.40   13.70  -2
   6   4   0  169.40   13.70   1
   7   4   0   77.95    8.24   1
   8   4   0   38.46    6.40   1
   1   5   0  530.41   32.92   1
   2   5   0 3349.94   72.11   1
  -3   5   2 4107.06  118.24  -2
   3   5   0 4107.06  118.24   1
   4   5   0 1790.03   29.08   1
   5   5   0 1737.69   36.57   1
  -6   5   4 2443.19   55.95  -2
   6   5   0 2443.19   55.95   1
   7   5   0  310.84   11.95   1
   8   5   0  885.97  100.26   1
   0   6   027080.72 1074.75  -2
   0   6   027080.72 1074.75   1
   1   6   0  564.23   25.42   1
   2   6   0 2711.87   82.90   1
  -3   6   2  717.02   51.99  -2
   3   6   0  717.02   51.99   1
   4   6   0  119.94    6.27   1
   5   6   0  983.88   21.49   1
  -6   6   4  341.10   10.64  -2
   6   6   0  341.10   10.64   1
   7   6   0  146.95    9.31   1
   8   6   0  163.49   12.50   1
   1   7   0  275.53   23.10   1
   2   7   0 5596.06  164.45   1
  -3   7   2  770.24   15.49  -2
   3   7   0  770.24   15.49   1
   4   7   0  482.18   11.60   1
   5   7   0    3.34    4.65   1
  -6   7   4  433.07   22.87  -2
   6   7   0  433.07   22.87   1
   7   7   0  247.22   14.13   1
   0   8   0  709.91   50.16  -2
   0   8   0  709.91   50.16   1
   1   8   0  654.06   27.07   1
   2   8   0   11.55    3.02   1
  -3   8   2 2100.01  118.72  -2
   3   8   0 2100.01  118.72   1
   4   8   0   62.61    5.34   1
   5   8   0 5233.87   82.94   1
  -6   8   4 1160.56   25.47  -2
   6   8   0 1160.56   25.47   1
   7   8   0  284.80   15.99   1
   1   9   0 3597.33   61.97   1
   2   9   0 1377.14   36.36   1
  -3   9   2 3150.99   54.95  -2
   3   9   0 3150.99   54.95   1
   4   9   0  189.28    7.37   1
   5   9   0   32.05    4.82   1
  -6   9   4 1776.71   81.89  -2
   6   9   0 1776.71   81.89   1
   7   9   0   42.14    4.83   1
   0  10   0 2411.31   41.81  -2
   0  10   0 2411.31   41.81   1
   1  10   0  183.15    6.47   1
   2  10   0 2501.37   48.44   1
  -3  10   2  279.01   34.23  -2
   3  10   0  279.01   34.23   1
   4  10   0  602.06   18.18   1
   5  10   0  488.10   14.15   1
  -6  10   4  103.60   11.04  -2
   6  10   0  103.60   11.04   1
   1  11   0 1608.78   38.32   1
   2  11   0 3037.07   60.70   1
  -3  11   2  271.92    9.28  -2
   3  11   0  271.92    9.28   1
   4  11   0   50.06    7.44   1
   5  11   0   69.63    5.11   1
  -6  11   4  675.61   30.79  -2
   6  11   0  675.61   30.79   1
   0  12   0 5732.94  111.39  -2
   0  12   0 5732.94  111.39   1
   1  12   0   69.99    5.05   1
   2  12   0  357.52    9.64   1
  -3  12   2  516.78   29.76  -2
   3  12   0  516.78   29.76   1
   4  12   0   33.29    4.75   1
   5  12   0  179.18    8.54   1
   1  13   0 4036.80  175.76   1
   2  13   0    3.40    5.79   1
  -3  13   2 1341.79  385.14  -2
   3  13   0 1341.79  385.14   1
   4  13   0   76.64    5.89   1
   0  14   0  828.90   27.69  -2
   0  14   0  828.90   27.69   1
   1  14   0   15.11    3.06   1
   2  14   0  334.86   23.92   1
   3  14   0  517.77   18.49   1
   1  15   0    2.60    2.52   1
   2  15   0    3.45    3.45   1
  -8   1   1 1400.08   42.06   1
  -7   1   1   47.02    5.59   1
  -6   1   3 1223.16   50.86  -2
  -6   1   1 1223.16   50.86   1
  -5   1   1 1058.71   24.77   1
  -4   1   1 1046.80   34.35   1
  -3   1   1 6502.43  286.82  -2
  -3   1   1 6502.43  286.82   1
  -2   1   1 8209.62  340.79   1
  -1   1   110365.99  499.46   1
   0   1   111615.23  323.89  -2
   0   1   111615.23  323.89   1
   1   1   1 7800.90  179.40   1
   2   1   141767.03  946.51   1
  -3   1   3  146.13   10.91  -2
   3   1   1  146.13   10.91   1
   4   1   1 1758.20   46.77   1
   5   1   1   53.76    7.41   1
  -6   1   5 4549.20  104.08  -2
   6   1   1 4549.20  104.08   1
   7   1   1  109.84   14.84   1
   8   1   1 1097.23   29.98   1
  -8   2   1  137.56    8.00   1
  -7   2   1   96.63    7.92   1
  -6   2   3  867.00   25.80  -2
  -6   2   1  867.00   25.80   1
  -5   2   1 3345.90   65.81   1
  -4   2   1  311.73   14.85   1
  -3   2   1 1811.46   72.06  -2
  -3   2   1 1811.46   72.06   1
  -2   2   1  925.22   38.42   1
  -1   2   1  279.76   14.21   1
   0   2   1 1973.60   33.79  -2
   0   2   1 1973.60   33.79   1
   1   2   1  127.95    5.61   1
   2   2   1 4867.19  104.64   1
  -3   2   3 6648.56  144.74  -2
   3   2   1 6648.56  144.74   1
   4   2   1 1271.94   48.31   1
   5   2   1 1326.55   26.86   1
  -6   2   5  477.16   14.38  -2
   6   2   1  477.16   14.38   1
   7   2   1  280.80   11.49   1
   8   2   1 1571.75   35.23   1
  -8   3   1  116.24    7.86   1
  -7   3   1   17.31    6.12   1
  -6   3   3  153.03   20.28  -2
  -6   3   1  153.03   20.28   1
  -5   3   1    8.22    6.11   1
  -4   3   1  173.14   11.49   1
  -3   3   1 1053.31   33.78  -2
  -3   3   1 1053.31   33.78   1
  -2   3   1 6829.04  202.48   1
  -1   3   1   42.92    5.66   1
   0   3   1 6349.68  147.57  -2
   0   3   1 6349.68  147.57   1
   1   3   1   57.98    5.65   1
   2   3   1   11.16    3.82   1
  -3   3   3 1037.53   36.58  -2
   3   3   1 1037.53   36.58   1
   4   3   1  352.36   14.37   1
   5   3   1    8.54    4.79   1
  -6   3   5   21.70    6.42  -2
   6   3   1   21.70    6.42   1
   7   3   1   35.65    6.50   1
   8   3   1   14.97    3.39   1
  -8   4   1  141.59   10.44   1
  -7   4   1    9.17    7.47   1
  -6   4   3  743.80   74.12  -2
  -6   4   1  743.80   74.12   1
  -5   4   1 4675.06  112.39   1
  -4   4   1 3111.11   75.65   1
  -3   4   1  178.94    9.17  -2
  -3   4   1  178.94    9.17   1
  -2   4   1 5302.53  111.14   1
  -1   4   1 2969.19   55.54   1
   0   4   1 3152.53   66.88  -2
   0   4   1 3152.53   66.88   1
   1   4   1  331.35   10.20   1
   2   4   1  155.34   10.71   1
  -3   4   310747.20  223.83  -2
   3   4   110747.20  223.83   1
   4   4   1    1.28    6.81   1
   5   4   1 3674.21   62.06   1
  -6   4   5  607.72   20.77  -2
   6   4   1  607.72   20.77   1
   7   4   1  700.72   26.21   1
   8   4   1  417.50   14.14   1
  -8   5   1    7.09    3.91   1
  -7   5   1   85.94   10.41   1
  -6   5   3  203.15    9.47  -2
  -6   5   1  203.15    9.47   1
  -5   5   1  599.80   15.59   1
  -4   5   1   38.95    4.10   1
  -3   5   121069.24  377.10  -2
  -3   5   121069.24  377.10   1
  -2   5   1 2728.92   54.05   1
  -1   5   1  107.11   14.05   1
   0   5   1 6724.28  182.24  -2
   0   5   1 6724.28  182.24   1
   1   5   1    4.59    2.40   1
   2   5   1 4162.19   89.69   1
  -3   5   3 3292.56   88.07  -2
   3   5   1 3292.56   88.07   1
   4   5   1 3243.21   51.25   1
   5   5   1 3222.42   48.51   1
  -6   5   5 1047.19   28.05  -2
   6   5   1 1047.19   28.05   1
   7   5   1  632.89   21.79   1
   8   5   1    5.12    2.61   1
  -8   6   1   70.51   11.46   1
  -7   6   1  100.99   14.73   1
  -6   6   3  117.15   10.90  -2
  -6   6   1  117.15   10.90   1
  -5   6   1  300.19   11.04   1
  -4   6   1  920.41   18.20   1
  -3   6   1 1475.48   67.90  -2
  -3   6   1 1475.48   67.90   1
  -2   6   1 2749.01   83.90   1
  -1   6   1  468.19   23.85   1
   0   6   1  448.03   23.40  -2
   0   6   1  448.03   23.40   1
   1   6   1  197.16   13.83   1
   2   6   1  119.37    8.47   1
  -3   6   3   44.37   14.65  -2
   3   6   1   44.37   14.65   1
   4   6   1   31.39    3.97   1
   5   6   1   10.86    4.05   1
  -6   6   5  314.83   16.64  -2
   6   6   1  314.83   16.64   1
   7   6   1   72.02    6.89   1
   8   6   1    5.77    3.45   1
  -7   7   1  113.59    8.15   1
  -6   7   3  138.29   14.07  -2
  -6   7   1  138.29   14.07   1
  -5   7   1   15.82    6.38   1
  -4   7   1  131.19    8.35   1
  -3   7   1 5589.18  101.41  -2
  -3   7   1 5589.18  101.41   1
  -2   7   1    5.90    6.15   1
  -1   7   1  875.23   32.43   1
   0   7   1 9722.85  284.36  -2
   0   7   1 9722.85  284.36   1
   1   7   1   91.70    8.73   1
   2   7   110039.78  400.45   1
  -3   7   3 1081.26   88.11  -2
   3   7   1 1081.26   88.11   1
   4   7   1 1436.18   25.07   1
   5   7   1  619.48   15.41   1
  -6   7   5 1614.03   47.87  -2
   6   7   1 1614.03   47.87   1
   7   7   1  196.96    9.32   1
  -7   8   1   58.97    4.84   1
  -6   8   3 4463.61   97.96  -2
  -6   8   1 4463.61   97.96   1
  -5   8   1   14.58    4.87   1
  -4   8   1   80.01    7.30   1
  -3   8   1  276.65   10.16  -2
  -3   8   1  276.65   10.16   1
  -2   8   1  489.81   10.50   1
  -1   8   1   12.58   12.32   1
   0   8   112401.51  512.20  -2
   0   8   112401.51  512.20   1
   1   8   1 1886.46   51.32   1
   2   8   1 2408.89   53.04   1
  -3   8   3 1309.70   43.79  -2
   3   8   1 1309.70   43.79   1
   4   8   1  621.29   18.56   1
   5   8   1   19.56    4.72   1
  -6   8   5  561.54   31.03  -2
   6   8   1  561.54   31.03   1
   7   8   1  306.04   19.91   1
  -7   9   1   33.80   15.03   1
  -6   9   3  452.97   15.81  -2
  -6   9   1  452.97   15.81   1
  -5   9   1  874.83   18.43   1
  -4   9   1 1325.10   26.54   1
  -3   9   1 4870.19  109.99  -2
  -3   9   1 4870.19  109.99   1
  -2   9   1  109.11    4.75   1
  -1   9   1   68.43    3.47   1
   0   9   1  767.30   13.88  -2
   0   9   1  767.30   13.88   1
   1   9   1   55.55    3.28   1
   2   9   1  197.67    6.37   1
  -3   9   3  500.64   12.00  -2
   3   9   1  500.64   12.00   1
   4   9   1 1436.09   28.48   1
   5   9   1  454.85   12.79   1
  -6   9   5   34.00    7.37  -2
   6   9   1   34.00    7.37   1
   7   9   1  170.49    9.14   1
  -6  10   3 1870.50  143.96  -2
  -6  10   1 1870.50  143.96   1
  -5  10   1  652.70   17.13   1
  -4  10   1  107.47    7.05   1
  -3  10   1  106.95    7.62  -2
  -3  10   1  106.95    7.62   1
  -2  10   1  260.38    7.73   1
  -1  10   1  667.68   12.95   1
   0  10   1 3106.78   64.46  -2
   0  10   1 3106.78   64.46   1
   1  10   1  707.31   13.36   1
   2  10   1   -1.84    3.58   1
  -3  10   3 4295.80   98.68  -2
   3  10   1 4295.80   98.68   1
   4  10   1   32.83    5.74   1
   5  10   1 1093.15   25.81   1
  -6  10   5   39.08    6.45  -2
   6  10   1   39.08    6.45   1
  -6  11   3   84.11    5.86  -2
  -6  11   1   84.11    5.86   1
  -5  11   1  237.36    8.07   1
  -4  11   1   68.12    6.15   1
  -3  11   1 3584.04  109.63  -2
  -3  11   1 3584.04  109.63   1
  -2  11   1    3.84    3.66   1
  -1  11   1  296.04    8.07   1
   0  11   1   14.47    3.89  -2
   0  11   1   14.47    3.89   1
   1  11   1   16.00    3.57   1
   2  11   1   68.20    5.03   1
  -3  11   3  351.39   14.33  -2
   3  11   1  351.39   14.33   1
   4  11   1   23.59    7.97   1
   5  11   1 1697.79   42.71   1
  -6  11   5   73.94    7.93  -2
   6  11   1   73.94    7.93   1
  -5  12   1  203.00    8.73   1
  -4  12   1  121.00    6.47   1
  -3  12   1 2328.77   46.62  -2
  -3  12   1 2328.77   46.62   1
  -2  12   1  172.82    8.51   1
  -1  12   1 2792.92   89.36   1
   0  12   1 2421.84   62.25  -2
   0  12   1 2421.84   62.25   1
   1  12   1 1389.87   33.01   1
   2  12   1 1162.36   27.38   1
  -3  12   3   21.21    5.25  -2
   3  12   1   21.21    5.25   1
   4  12   1  782.11   26.64   1
   5  12   1  202.31   19.78   1
  -4  13   1  445.66   16.08   1
  -3  13   1 1193.69   33.37  -2
  -3  13   1 1193.69   33.37   1
  -2  13   1    3.04    5.78   1
  -1  13   1 1211.33   22.12   1
   0  13   1 4734.55   66.14  -2
   0  13   1 4734.55   66.14   1
   1  13   1  301.74    8.33   1
   2  13   1 4766.96  133.74   1
  -3  13   3  265.61   34.64  -2
   3  13   1  265.61   34.64   1
   4  13   1  157.56    9.91   1
  -4  14   1   24.04    4.14   1
  -3  14   1   92.38    7.58  -2
  -3  14   1   92.38    7.58   1
  -2  14   1  310.57   11.98   1
  -1  14   1  138.56    5.03   1
   0  14   1  483.31   10.77  -2
   0  14   1  483.31   10.77   1
   1  14   1  339.78    9.38   1
   2  14   1  573.22   18.52   1
  -3  14   3  121.18    5.55  -2
   3  14   1  121.18    5.55   1
  -2  15   1  204.90    7.86   1
  -1  15   1   10.01    2.63   1
   0  15   1  203.73   12.58  -2
   0  15   1  203.73   12.58   1
   1  15   1    3.36    3.45   1
   2  15   1   71.42   10.30   1
  -8   0   2   43.12    5.53   1
  -7   0   2  459.68   18.64   1
  -6   0   2 2161.63   66.44  -2
  -6   0   2 2161.63   66.44   1
  -5   0   2   57.00    9.05   1
  -4   0   216983.68  712.11   1
   3   0   0  314.19   36.62  -2
  -3   0   2  314.19   36.62   1
  -2   0   215032.00  606.99   1
  -1   0   2 5357.87  220.53   1
   0   0   2 2164.46   93.88  -2
   0   0   2 2164.46   93.88   1
   1   0   223584.26  656.15   1
   2   0   282581.94 2286.29   1
  -3   0   4 5529.05  167.29  -2
   3   0   2 5529.05  167.29   1
   4   0   213367.03  394.26   1
   5   0   2  335.56   29.46   1
  -6   0   6 1361.89  114.25  -2
   6   0   2 1361.89  114.25   1
   7   0   2 1147.26   30.80   1
   8   0   2 5686.85  230.57   1
  -8   1   2  186.19    7.52   1
  -7   1   2  462.92   15.17   1
  -6   1   2  550.12   17.77  -2
  -6   1   2  550.12   17.77   1
  -5   1   2  100.85    7.85   1
  -4   1   2   -8.79   23.44   1
   3   1   0 2042.27  110.00  -2
  -3   1   2 2042.27  110.00   1
  -2   1   2 5124.14  220.91   1
  -1   1   2 2796.38  120.57   1
   0   1   2 1011.42   28.22  -2
   0   1   2 1011.42   28.22   1
   1   1   2  189.01    7.85   1
   2   1   2 1818.00   36.67   1
  -3   1   4  836.71   25.35  -2
   3   1   2  836.71   25.35   1
   4   1   2 7929.76  200.97   1
   5   1   2  557.79   37.14   1
  -6   1   6  857.10   34.08  -2
   6   1   2  857.10   34.08   1
   7   1   2  410.33   19.48   1
   8   1   2  686.80   21.14   1
  -8   2   2   82.15    4.67   1
  -7   2   2  134.66   10.09   1
  -6   2   2 1840.62   39.50  -2
  -6   2   2 1840.62   39.50   1
  -5   2   2    1.29    4.58   1
  -4   2   2   37.75   13.20   1
   3   2   0 3030.96  105.67  -2
  -3   2   2 3030.96  105.67   1
  -2   2   2 1609.30   58.18   1
  -1   2   2   48.94    7.89   1
   0   2   2 2295.59   58.07  -2
   0   2   2 2295.59   58.07   1
   1   2   2  789.40   35.72   1
   2   2   2  198.45    7.67   1
  -3   2   4 1339.14   41.06  -2
   3   2   2 1339.14   41.06   1
   4   2   2 1318.54   33.18   1
   5   2   2  698.40   18.99   1
  -6   2   6  506.50   18.35  -2
   6   2   2  506.50   18.35   1
   7   2   2  618.61   20.64   1
   8   2   2  810.30   26.00   1
  -8   3   2  929.33   18.88   1
  -7   3   2  313.02   11.70   1
  -6   3   2 2860.10   58.26  -2
  -6   3   2 2860.10   58.26   1
  -5   3   2  792.59   24.67   1
  -4   3   2    0.72   11.97   1
   3   3   010525.78  343.37  -2
  -3   3   210525.78  343.37   1
  -2   3   2 1476.93   54.47   1
  -1   3   220142.80  459.61   1
   0   3   2 4871.65  146.52  -2
   0   3   2 4871.65  146.52   1
   1   3   2  715.35   22.92   1
   2   3   2 2322.04   64.08   1
  -3   3   4  151.68   10.77  -2
   3   3   2  151.68   10.77   1
   4   3   2  520.30   23.42   1
   5   3   212308.60  229.83   1
  -6   3   6  134.49   21.54  -2
   6   3   2  134.49   21.54   1
   7   3   2  887.95   28.31   1
   8   3   2  327.53   11.76   1
  -8   4   2   21.44    3.98   1
  -7   4   2  454.28   14.00   1
  -6   4   2  622.96   27.66  -2
  -6   4   2  622.96   27.66   1
  -5   4   2  866.18   22.70   1
  -4   4   2 6540.09  213.24   1
   3   4   0 6550.11  122.65  -2
  -3   4   2 6550.11  122.65   1
  -2   4   2 2138.25   59.02   1
  -1   4   2 4681.19  111.92   1
   0   4   2   18.56    7.09  -2
   0   4   2   18.56    7.09   1
   1   4   2 7384.57  214.16   1
   2   4   2 1344.01   49.35   1
  -3   4   4 2100.32   66.66  -2
   3   4   2 2100.32   66.66   1
   4   4   2  155.13    7.89   1
   5   4   2   14.65    4.42   1
  -6   4   6 1666.83   40.95  -2
   6   4   2 1666.83   40.95   1
   7   4   2 3173.67  113.36   1
   8   4   2   19.05    3.66   1
  -8   5   2    1.11    2.99   1
  -7   5   2  673.07   21.54   1
  -6   5   2  653.00   26.78  -2
  -6   5   2  653.00   26.78   1
  -5   5   2  994.21   27.49   1
  -4   5   2  244.05    8.46   1
   3   5   010302.31  188.59  -2
  -3   5   210302.31  188.59   1
  -2   5   2 1618.68   34.91   1
  -1   5   214167.53  397.67   1
   0   5   215078.60  349.30  -2
   0   5   215078.60  349.30   1
   1   5   2 7613.72  125.97   1
   2   5   2  674.33   24.24   1
  -3   5   4 3329.34   88.77  -2
   3   5   2 3329.34   88.77   1
   4   5   2  562.62   11.36   1
   5   5   2    4.95    3.73   1
  -6   5   6  152.60    9.76  -2
   6   5   2  152.60    9.76   1
   7   5   2   39.77   12.19   1
   8   5   2  268.66   10.69   1
  -8   6   2  122.67   12.50   1
  -7   6   2   11.72    8.37   1
  -6   6   2  632.09   28.31  -2
  -6   6   2  632.09   28.31   1
  -5   6   2 1502.16   32.53   1
  -4   6   2  175.81    9.53   1
   3   6   0  949.88   33.85  -2
  -3   6   2  949.88   33.85   1
  -2   6   2  454.47   19.90   1
  -1   6   212587.24  362.43   1
   0   6   2   12.49   11.29  -2
   0   6   2   12.49   11.29   1
   1   6   2 3113.67   99.99   1
   2   6   2 7606.83  223.39   1
  -3   6   4 4402.94  142.65  -2
   3   6   2 4402.94  142.65   1
   4   6   2 1851.75   27.99   1
   5   6   2  899.22   17.27   1
  -6   6   6 2121.46  181.82  -2
   6   6   2 2121.46  181.82   1
   7   6   2  117.24    8.25   1
  -7   7   2  741.36   26.92   1
  -6   7   2 1506.58   48.25  -2
  -6   7   2 1506.58   48.25   1
  -5   7   2  208.02    8.76   1
  -4   7   2 1004.29   35.74   1
   3   7   0  368.51   28.23  -2
  -3   7   2  368.51   28.23   1
  -2   7   2 2749.42  106.41   1
  -1   7   2 1547.26   57.73   1
   0   7   2 1640.63   85.95  -2
   0   7   2 1640.63   85.95   1
   1   7   2    7.56    6.10   1
   2   7   2  303.40   28.66   1
  -3   7   4 1053.70   19.34  -2
   3   7   2 1053.70   19.34   1
   4   7   2 3878.46   58.76   1
   5   7   2   54.17    4.66   1
  -6   7   6  192.75   11.91  -2
   6   7   2  192.75   11.91   1
   7   7   2   36.45    8.89   1
  -7   8   2   34.81   17.66   1
  -6   8   2  781.02   20.72  -2
  -6   8   2  781.02   20.72   1
  -5   8   2  268.10    9.16   1
  -4   8   2 3408.15   63.64   1
   3   8   0 3807.53   75.89  -2
  -3   8   2 3807.53   75.89   1
  -2   8   2 1889.37   29.78   1
  -1   8   2 4741.62   99.39   1
   0   8   2 1415.18   80.81  -2
   0   8   2 1415.18   80.81   1
   1   8   2    9.62    4.27   1
   2   8   2 1714.54   31.26   1
  -3   8   4 1510.06   41.43  -2
   3   8   2 1510.06   41.43   1
   4   8   2   32.77    4.95   1
   5   8   2   11.31    4.75   1
  -6   8   6  960.98   40.06  -2
   6   8   2  960.98   40.06   1
   7   8   2 1295.77  106.70   1
  -7   9   2  124.44    8.53   1
  -6   9   2  334.91   12.54  -2
  -6   9   2  334.91   12.54   1
  -5   9   2 1088.34   27.90   1
  -4   9   2 1114.46   25.64   1
   3   9   0 1179.06  177.50  -2
  -3   9   2 1179.06  177.50   1
  -2   9   2    5.21    3.89   1
  -1   9   2  532.73   11.27   1
   0   9   2 5889.79   97.45  -2
   0   9   2 5889.79   97.45   1
   1   9   2    7.37    2.66   1
   2   9   2 5339.19   77.26   1
  -3   9   4  468.93   11.33  -2
   3   9   2  468.93   11.33   1
   4   9   2   37.34    5.56   1
   5   9   2 1394.99   32.82   1
  -6   9   6  912.40   25.63  -2
   6   9   2  912.40   25.63   1
   7   9   2    0.52    2.93   1
  -6  10   2  661.48   22.96  -2
  -6  10   2  661.48   22.96   1
  -5  10   2    9.02    5.05   1
  -4  10   2  214.94    9.67   1
   3  10   0  679.49   19.23  -2
  -3  10   2  679.49   19.23   1
  -2  10   2  165.91    5.84   1
  -1  10   2    5.83    3.26   1
   0  10   2  915.57   18.71  -2
   0  10   2  915.57   18.71   1
   1  10   2  724.99   12.58   1
   2  10   2   14.15    3.20   1
  -3  10   4   72.00    6.49  -2
   3  10   2   72.00    6.49   1
   4  10   2   98.44    7.05   1
   5  10   2   67.31    5.19   1
  -6  10   6   41.08   11.59  -2
   6  10   2   41.08   11.59   1
  -6  11   2    6.29    3.45  -2
  -6  11   2    6.29    3.45   1
  -5  11   2  220.43    7.18   1
  -4  11   2   66.31    5.93   1
   3  11   0   86.56   13.15  -2
  -3  11   2   86.56   13.15   1
  -2  11   2  688.70   14.13   1
  -1  11   2 1043.38   16.76   1
   0  11   2 1655.32   30.07  -2
   0  11   2 1655.32   30.07   1
   1  11   2   33.84    4.24   1
   2  11   2  521.46   13.70   1
  -3  11   4 1407.18   35.61  -2
   3  11   2 1407.18   35.61   1
   4  11   2 2024.47   61.92   1
   5  11   2  128.57    9.31   1
  -6  11   6  136.76   10.08  -2
   6  11   2  136.76   10.08   1
  -5  12   2   63.70    4.68   1
  -4  12   2   20.79    4.54   1
   3  12   0 1023.62   28.65  -2
  -3  12   2 1023.62   28.65   1
  -2  12   2  117.28    5.84   1
  -1  12   2 3494.61   66.06   1
   0  12   2   86.06    5.35  -2
   0  12   2   86.06    5.35   1
   1  12   2 1614.67   26.30   1
   2  12   2 2387.15   36.45   1
  -3  12   4 2564.81   51.54  -2
   3  12   2 2564.81   51.54   1
   4  12   2  464.81   16.91   1
   5  12   2  303.45   14.14   1
  -4  13   2   13.27    3.72   1
   3  13   0 3787.37  119.70  -2
  -3  13   2 3787.37  119.70   1
  -2  13   2  153.37    7.44   1
  -1  13   2  310.87    9.61   1
   0  13   2   84.49    4.13  -2
   0  13   2   84.49    4.13   1
   1  13   2  744.96   15.02   1
   2  13   2   90.13    6.17   1
  -3  13   4 1934.64   49.30  -2
   3  13   2 1934.64   49.30   1
   4  13   2   11.37    4.31   1
  -2  14   2  681.12   18.26   1
  -1  14   2 1362.58   28.54   1
   0  14   2  156.93    5.88  -2
   0  14   2  156.93    5.88   1
   1  14   2  181.42    6.47   1
   2  14   2   21.99    3.45   1
  -3  14   4  278.54   10.55  -2
   3  14   2  278.54   10.55   1
  -2  15   2  207.01    7.88   1
  -1  15   2  559.20   25.18   1
   0  15   2  866.98   62.83  -2
   0  15   2  866.98   62.83   1
   1  15   2  302.62   11.04   1
   2  15   2   84.08   10.73   1
  -8   1   3  415.20   17.96   1
  -7   1   3  464.37   15.94   1
  -6   1   1 3820.59   75.11  -2
  -6   1   3 3820.59   75.11   1
  -5   1   3  550.38   11.40   1
  -4   1   3 9518.28  419.68   1
   3   1   1   27.83   18.96  -2
  -3   1   3   27.83   18.96   1
  -2   1   3  105.47   19.04   1
  -1   1   3  982.39   51.50   1
   0   1   3 7521.36  177.10  -2
   0   1   3 7521.36  177.10   1
   1   1   3 1867.65   58.52   1
   2   1   3   28.52    4.83   1
  -3   1   5 8337.17  173.30  -2
   3   1   3 8337.17  173.30   1
   4   1   3 4424.79  146.59   1
   5   1   3  950.69   88.49   1
  -6   1   7  138.51   10.28  -2
   6   1   3  138.51   10.28   1
   7   1   3  218.19   15.51   1
   8   1   3  246.28   50.59   1
  -8   2   3  155.28    9.05   1
  -7   2   3  530.87   19.07   1
  -6   2   1  707.78   20.90  -2
  -6   2   3  707.78   20.90   1
  -5   2   3  174.97    6.70   1
  -4   2   3  216.16   25.30   1
   3   2   1 9211.08  297.94  -2
  -3   2   3 9211.08  297.94   1
  -2   2   3  373.86   25.61   1
  -1   2   3 3875.75  117.03   1
   0   2   3  379.84   17.26  -2
   0   2   3  379.84   17.26   1
   1   2   3  918.19   42.63   1
   2   2   3 7661.56  179.49   1
  -3   2   5  905.59   30.87  -2
   3   2   3  905.59   30.87   1
   4   2   3   65.35    9.38   1
   5   2   3  281.44   11.59   1
  -6   2   7 1006.69   34.49  -2
   6   2   3 1006.69   34.49   1
   7   2   3 1480.10   39.89   1
   8   2   3    8.37    4.18   1
  -8   3   3  113.39   11.13   1
  -7   3   3  229.39   10.25   1
  -6   3   1  159.40    9.36  -2
  -6   3   3  159.40    9.36   1
  -5   3   3  121.79    7.09   1
  -4   3   3 1233.28   48.30   1
   3   3   1  926.41   45.10  -2
  -3   3   3  926.41   45.10   1
  -2   3   3  392.12   23.46   1
  -1   3   3  386.80   24.65   1
   0   3   3  119.76    6.99  -2
   0   3   3  119.76    6.99   1
   1   3   3   53.66    6.89   1
   2   3   3  178.74   11.45   1
  -3   3   5 2325.80  121.79  -2
   3   3   3 2325.80  121.79   1
   4   3   3  574.14   25.43   1
   5   3   3  191.39   10.91   1
  -6   3   7  367.12   37.89  -2
   6   3   3  367.12   37.89   1
   7   3   3   64.02    6.48   1
   8   3   3   22.18    3.42   1
  -8   4   3  392.20   13.69   1
  -7   4   3  327.53   11.84   1
  -6   4   1 1504.83   47.34  -2
  -6   4   3 1504.83   47.34   1
  -5   4   3    0.60    5.04   1
  -4   4   3 1188.57   59.92   1
   3   4   112021.09  335.65  -2
  -3   4   312021.09  335.65   1
  -2   4   3  713.39   26.58   1
  -1   4   3 1748.39   47.58   1
   0   4   3  440.15   15.71  -2
   0   4   3  440.15   15.71   1
   1   4   3 2151.37   86.19   1
   2   4   3 4388.06  134.61   1
  -3   4   5 4121.54  198.11  -2
   3   4   3 4121.54  198.11   1
   4   4   3 1572.27   34.85   1
   5   4   3   11.92    5.02   1
  -6   4   7  810.62   21.85  -2
   6   4   3  810.62   21.85   1
   7   4   3 1251.60   55.15   1
   8   4   3    5.68    2.70   1
  -8   5   3   51.77    5.17   1
  -7   5   3  585.28   29.69   1
  -6   5   1   68.34    6.83  -2
  -6   5   3   68.34    6.83   1
  -5   5   3  500.25   19.78   1
  -4   5   3  846.08   17.71   1
   3   5   1 2359.23   67.58  -2
  -3   5   3 2359.23   67.58   1
  -2   5   3 2033.08   57.43   1
  -1   5   311129.60  257.49   1
   0   5   3  559.04   27.51  -2
   0   5   3  559.04   27.51   1
   1   5   3  528.68   17.87   1
   2   5   3   39.27    9.74   1
  -3   5   5  227.23   19.17  -2
   3   5   3  227.23   19.17   1
   4   5   3    3.56    3.28   1
   5   5   3 4714.16   73.46   1
  -6   5   7  291.96   12.45  -2
   6   5   3  291.96   12.45   1
   7   5   3  198.51   99.87   1
   8   5   3  549.89   14.13   1
  -8   6   3   62.93    5.64   1
  -7   6   3  175.90   13.77   1
  -6   6   1  267.27   14.02  -2
  -6   6   3  267.27   14.02   1
  -5   6   3    6.06    4.41   1
  -4   6   3   48.55    6.01   1
   3   6   1   79.54    9.82  -2
  -3   6   3   79.54    9.82   1
  -2   6   3  508.80   27.84   1
  -1   6   3 1819.93   51.11   1
   0   6   3  980.45   33.83  -2
   0   6   3  980.45   33.83   1
   1   6   3  128.45   13.67   1
   2   6   3  233.62   12.99   1
  -3   6   5  205.92    8.66  -2
   3   6   3  205.92    8.66   1
   4   6   3   17.22    3.86   1
   5   6   3  963.42   18.20   1
  -6   6   7  390.97   35.15  -2
   6   6   3  390.97   35.15   1
   7   6   3   52.68    9.17   1
  -7   7   3  216.15   13.68   1
  -6   7   1  360.30   13.51  -2
  -6   7   3  360.30   13.51   1
  -5   7   3  405.55   12.88   1
  -4   7   3    5.12    6.07   1
   3   7   1 2607.60   37.49  -2
  -3   7   3 2607.60   37.49   1
  -2   7   3   59.09   12.03   1
  -1   7   3 1666.85   79.86   1
   0   7   3  538.91   40.61  -2
   0   7   3  538.91   40.61   1
   1   7   3 5601.96  244.04   1
   2   7   3 1656.72   39.66   1
  -3   7   5 3455.09   47.97  -2
   3   7   3 3455.09   47.97   1
   4   7   3 1491.23   30.63   1
   5   7   3 4236.34   66.99   1
  -6   7   7  128.18   14.82  -2
   6   7   3  128.18   14.82   1
   7   7   3  393.73   18.96   1
  -7   8   3  199.75   17.62   1
  -6   8   1 3196.46   99.39  -2
  -6   8   3 3196.46   99.39   1
  -5   8   3 1293.51   40.76   1
  -4   8   3 1018.95   22.21   1
   3   8   1 1916.36   29.30  -2
  -3   8   3 1916.36   29.30   1
  -2   8   3 1251.15   17.86   1
  -1   8   3 2883.48   76.92   1
   0   8   3 2125.64   54.62  -2
   0   8   3 2125.64   54.62   1
   1   8   3 2379.53   38.05   1
   2   8   3 4387.56   53.79   1
  -3   8   5   30.98    4.49  -2
   3   8   3   30.98    4.49   1
   4   8   3  515.84   12.72   1
   5   8   3  374.82   16.75   1
  -6   8   7 1188.30   39.42  -2
   6   8   3 1188.30   39.42   1
   7   8   3   21.63    6.86   1
  -7   9   3  231.41   11.55   1
  -6   9   1  200.30   10.50  -2
  -6   9   3  200.30   10.50   1
  -5   9   3    6.99    5.66   1
  -4   9   3 1623.94   31.69   1
   3   9   1  206.77   24.87  -2
  -3   9   3  206.77   24.87   1
  -2   9   3 3913.38   50.81   1
  -1   9   3 1703.70   27.94   1
   0   9   3   23.84    3.01  -2
   0   9   3   23.84    3.01   1
   1   9   3  119.18    4.53   1
   2   9   3  844.41   16.87   1
  -3   9   5  387.11   24.17  -2
   3   9   3  387.11   24.17   1
   4   9   3 1691.21   33.48   1
   5   9   3  644.36   17.46   1
  -6   9   7   54.28    5.91  -2
   6   9   3   54.28    5.91   1
  -6  10   1 5435.54  132.93  -2
  -6  10   3 5435.54  132.93   1
  -5  10   3  186.72    8.24   1
  -4  10   3  863.71   22.73   1
   3  10   1 3182.93   87.84  -2
  -3  10   3 3182.93   87.84   1
  -2  10   3  164.94    6.44   1
  -1  10   3   76.77    4.88   1
   0  10   3  782.35   15.76  -2
   0  10   3  782.35   15.76   1
   1  10   3  200.72    6.20   1
   2  10   3 2329.85   35.84   1
  -3  10   5  945.81   61.67  -2
   3  10   3  945.81   61.67   1
   4  10   3 1057.51   22.08   1
   5  10   3 1591.30   64.45   1
  -6  10   7   81.08    6.20  -2
   6  10   3   81.08    6.20   1
  -6  11   1   62.38    5.60  -2
  -6  11   3   62.38    5.60   1
  -5  11   3  500.82   11.23   1
  -4  11   3  843.45   19.19   1
   3  11   1  133.58   19.87  -2
  -3  11   3  133.58   19.87   1
  -2  11   3  255.99    8.84   1
  -1  11   3 2549.09   58.87   1
   0  11   3  798.39   18.12  -2
   0  11   3  798.39   18.12   1
   1  11   3   67.92    4.78   1
   2  11   3  478.14   12.07   1
  -3  11   5  744.11   27.34  -2
   3  11   3  744.11   27.34   1
   4  11   3   45.55    5.98   1
   5  11   3  992.92   42.01   1
  -5  12   3 1780.70   43.10   1
  -4  12   3  962.89   23.28   1
   3  12   1    6.54    5.30  -2
  -3  12   3    6.54    5.30   1
  -2  12   3   42.68    4.81   1
  -1  12   3  563.13   18.58   1
   0  12   3   92.35    4.67  -2
   0  12   3   92.35    4.67   1
   1  12   3 2493.57   45.88   1
   2  12   3 1689.55   34.61   1
  -3  12   5  960.21   21.70  -2
   3  12   3  960.21   21.70   1
   4  12   3   49.01    4.95   1
   5  12   3  112.12   17.15   1
  -4  13   3   83.04   10.11   1
   3  13   1  667.77   22.78  -2
  -3  13   3  667.77   22.78   1
  -2  13   3    9.89    4.30   1
  -1  13   3   99.73    5.96   1
   0  13   3 2378.05   43.25  -2
   0  13   3 2378.05   43.25   1
   1  13   3 2293.82   41.00   1
   2  13   3   83.05    5.91   1
  -3  13   5 1622.84   35.29  -2
   3  13   3 1622.84   35.29   1
   4  13   3  757.37   22.96   1
   3  14   1  324.84   20.82  -2
  -3  14   3  324.84   20.82   1
  -2  14   3  517.43   13.16   1
  -1  14   3 2276.21   58.95   1
   0  14   3   77.97    6.48  -2
   0  14   3   77.97    6.48   1
   1  14   3   67.54    5.72   1
   2  14   3  411.82   14.90   1
  -3  14   5  279.28    9.80  -2
   3  14   3  279.28    9.80   1
  -2  15   3 2318.20   93.38   1
  -1  15   3  613.53   27.34   1
   0  15   3  105.59    9.35  -2
   0  15   3  105.59    9.35   1
   1  15   3    3.92    3.29   1
   2  15   3  382.20   21.87   1
  -8   0   4 1940.84   78.27   1
  -7   0   4 3634.82  109.72   1
   6   0   0 6044.87  159.22  -2
  -6   0   4 6044.87  159.22   1
  -5   0   4 4635.48   81.51   1
  -4   0   4 3777.11  192.46   1
   3   0   2 5495.77  248.22  -2
  -3   0   4 5495.77  248.22   1
  -2   0   4 2396.27  116.23   1
  -1   0   4 6019.66  252.78   1
   0   0   4   50.75   17.23  -2
   0   0   4   50.75   17.23   1
   1   0   4  816.04   44.08   1
   2   0   4 7843.39  325.25   1
  -3   0   6 4093.02  187.14  -2
   3   0   4 4093.02  187.14   1
   4   0   4 5469.38  251.60   1
   5   0   4 3582.88  208.34   1
  -6   0   8 1868.30   55.46  -2
   6   0   4 1868.30   55.46   1
   7   0   4  208.56    9.28   1
   8   0   4  178.57   15.94   1
  -8   1   4    1.71    3.48   1
  -7   1   4   50.46    6.11   1
   6   1   0 1083.58   29.71  -2
  -6   1   4 1083.58   29.71   1
  -5   1   4  859.94   18.44   1
  -4   1   4  376.65   45.94   1
   3   1   2  341.29   38.01  -2
  -3   1   4  341.29   38.01   1
  -2   1   4  183.72   24.39   1
  -1   1   4 6479.40  270.89   1
   0   1   415394.78  355.90  -2
   0   1   415394.78  355.90   1
   1   1   4 5830.28  241.79   1
   2   1   4   17.78    8.98   1
  -3   1   6  298.30   31.06  -2
   3   1   4  298.30   31.06   1
   4   1   4    0.03   12.58   1
   5   1   4   73.98    7.94   1
  -6   1   8 1931.85   47.51  -2
   6   1   4 1931.85   47.51   1
   7   1   4  176.69   15.08   1
   8   1   4    2.33    8.01   1
  -8   2   4   64.77    4.93   1
  -7   2   4   79.19    6.19   1
   6   2   0 2132.78   42.90  -2
  -6   2   4 2132.78   42.90   1
  -5   2   4 1906.88   28.35   1
  -4   2   4 2376.30   96.15   1
   3   2   2 3499.90  119.68  -2
  -3   2   4 3499.90  119.68   1
  -2   2   4 8440.18  250.01   1
  -1   2   4 1329.20   49.30   1
   0   2   4   70.65   10.06  -2
   0   2   4   70.65   10.06   1
   2   2   4 2643.51  141.49   1
  -3   2   6  711.81   36.06  -2
   3   2   4  711.81   36.06   1
   4   2   4   59.50   30.46   1
   5   2   4 1637.84   29.11   1
  -6   2   8 1059.12   26.20  -2
   6   2   4 1059.12   26.20   1
   7   2   4  274.05   38.15   1
   8   2   4   46.09    4.70   1
  -8   3   4  258.71   16.82   1
  -7   3   4   56.53    5.53   1
   6   3   0 3120.84   51.15  -2
  -6   3   4 3120.84   51.15   1
  -5   3   4 2370.83   34.20   1
  -4   3   4 6230.70  205.08   1
   3   3   2  401.27   28.38  -2
  -3   3   4  401.27   28.38   1
  -2   3   4  799.78   39.16   1
  -1   3   421081.30  483.83   1
   0   3   4  477.93   19.63  -2
   0   3   4  477.93   19.63   1
   1   3   4 1401.45   47.08   1
   2   3   4   34.55    8.96   1
  -3   3   6 3516.60  101.52  -2
   3   3   4 3516.60  101.52   1
   4   3   4 1209.49   41.33   1
   5   3   4 1166.03   29.45   1
  -6   3   8  987.90   31.80  -2
   6   3   4  987.90   31.80   1
   7   3   4 1372.78   36.76   1
   8   3   4  255.02   11.16   1
  -8   4   4   62.28    5.24   1
  -7   4   4  187.87   10.09   1
   6   4   0   78.52    6.50  -2
  -6   4   4   78.52    6.50   1
  -5   4   4  958.73   16.61   1
  -4   4   4  119.26    9.00   1
   3   4   2 4464.01   86.32  -2
  -3   4   4 4464.01   86.32   1
  -2   4   4 5020.80  156.36   1
  -1   4   4    9.39   14.22   1
   0   4   4 3807.54  107.27  -2
   0   4   4 3807.54  107.27   1
   1   4   4  368.66   13.43   1
   2   4   4    1.25    5.13   1
  -3   4   6 8149.77  332.81  -2
   3   4   4 8149.77  332.81   1
   4   4   4  398.95   13.77   1
   5   4   4  135.61    7.25   1
  -6   4   8  218.90   15.46  -2
   6   4   4  218.90   15.46   1
   7   4   4  136.95   13.31   1
   8   4   4  278.48    9.48   1
  -8   5   4  387.24   19.16   1
  -7   5   4    6.23    5.56   1
   6   5   0 1714.76   39.98  -2
  -6   5   4 1714.76   39.98   1
  -5   5   4  379.05    9.71   1
  -4   5   4   49.38    4.02   1
   3   5   2 1012.79   47.55  -2
  -3   5   4 1012.79   47.55   1
  -2   5   4 1031.72   36.85   1
  -1   5   410980.05  314.94   1
   0   5   4 4634.60  211.99  -2
   0   5   4 4634.60  211.99   1
   1   5   4 7926.45  162.54   1
   2   5   4  410.67   30.95   1
  -3   5   6  161.08   12.76  -2
   3   5   4  161.08   12.76   1
   4   5   4   10.07    3.48   1
   5   5   4  247.17    9.86   1
  -6   5   8  928.85   83.62  -2
   6   5   4  928.85   83.62   1
   7   5   4   -6.38   15.16   1
  -8   6   4  816.45   66.54   1
  -7   6   4 2260.81   85.85   1
   6   6   0  173.85   11.09  -2
  -6   6   4  173.85   11.09   1
  -5   6   4   21.27    5.49   1
  -4   6   4  239.02    8.23   1
   3   6   2 3047.51   82.28  -2
  -3   6   4 3047.51   82.28   1
  -2   6   4  143.74   20.85   1
  -1   6   4  513.55   19.44   1
   0   6   4 6481.22  153.82  -2
   0   6   4 6481.22  153.82   1
   1   6   4 6068.56  183.95   1
   2   6   4 2807.52   94.05   1
  -3   6   6 1814.22   29.55  -2
   3   6   4 1814.22   29.55   1
   4   6   4  957.55   17.82   1
   5   6   4 2829.68   56.55   1
  -6   6   8  125.88   25.42  -2
   6   6   4  125.88   25.42   1
   7   6   4 2832.07  109.76   1
  -7   7   4   46.82    5.10   1
   6   7   0  801.93   29.93  -2
  -6   7   4  801.93   29.93   1
  -5   7   4  667.73   17.52   1
  -4   7   4   13.78    5.50   1
   3   7   2  838.54   23.98  -2
  -3   7   4  838.54   23.98   1
  -2   7   4  206.75   19.81   1
  -1   7   4  437.15   27.77   1
   0   7   4 7004.95  343.62  -2
   0   7   4 7004.95  343.62   1
   1   7   4 2132.07   97.27   1
   2   7   4   40.20    4.68   1
  -3   7   6 1552.52   30.40  -2
   3   7   4 1552.52   30.40   1
   4   7   4  492.73   11.00   1
   5   7   4   47.98    8.30   1
  -6   7   8 1384.49   39.52  -2
   6   7   4 1384.49   39.52   1
   7   7   4   68.14    9.82   1
  -7   8   4   59.02    8.36   1
   6   8   0  386.84   39.68  -2
  -6   8   4  386.84   39.68   1
  -5   8   4    4.29    8.25   1
  -4   8   4  837.33   25.39   1
   3   8   2 1872.73   26.97  -2
  -3   8   4 1872.73   26.97   1
  -2   8   4 7385.41  119.33   1
  -1   8   4   28.77    3.93   1
   0   8   4 9430.06  170.84  -2
   0   8   4 9430.06  170.84   1
   1   8   4  628.45   12.77   1
   2   8   4 1632.03   23.34   1
  -3   8   6  452.74   14.30  -2
   3   8   4  452.74   14.30   1
   4   8   4  786.14   19.46   1
   5   8   4  417.71   13.34   1
  -6   8   8  295.47   13.86  -2
   6   8   4  295.47   13.86   1
   7   8   4  572.04   17.84   1
  -7   9   4  271.60   51.38   1
   6   9   0 4172.47  124.56  -2
  -6   9   4 4172.47  124.56   1
  -5   9   4 1486.51   39.85   1
  -4   9   4 5618.30   90.70   1
   3   9   2  463.20   11.17  -2
  -3   9   4  463.20   11.17   1
  -2   9   4    9.10    3.51   1
  -1   9   4 1197.55   20.14   1
   0   9   4 1528.28   31.55  -2
   0   9   4 1528.28   31.55   1
   1   9   4   51.68    3.65   1
   2   9   4  118.26    4.97   1
  -3   9   6 2687.41   66.08  -2
   3   9   4 2687.41   66.08   1
   4   9   4 4541.29   87.16   1
   5   9   4  115.84    6.12   1
  -6   9   8  580.50   23.95  -2
   6   9   4  580.50   23.95   1
   6  10   0  272.16   11.40  -2
  -6  10   4  272.16   11.40   1
  -5  10   4   83.38    6.56   1
  -4  10   4  230.33    9.81   1
   3  10   2  158.24    7.47  -2
  -3  10   4  158.24    7.47   1
  -2  10   4   36.51    5.10   1
  -1  10   4  609.75   10.60   1
   0  10   4   41.66    3.42  -2
   0  10   4   41.66    3.42   1
   1  10   4  221.76    6.49   1
   2  10   4  549.41   13.12   1
  -3  10   6  334.16   14.01  -2
   3  10   4  334.16   14.01   1
   4  10   4   89.60    7.23   1
   5  10   4  216.83    8.82   1
  -6  10   8   37.21    3.97  -2
   6  10   4   37.21    3.97   1
   6  11   0 1432.00   58.74  -2
  -6  11   4 1432.00   58.74   1
  -5  11   4   40.83    4.27   1
  -4  11   4 1018.87   26.17   1
   3  11   2  810.74   38.11  -2
  -3  11   4  810.74   38.11   1
  -2  11   4   21.50    3.73   1
  -1  11   4  203.68    6.06   1
   0  11   4 2866.37   54.84  -2
   0  11   4 2866.37   54.84   1
   1  11   4 1040.14   29.00   1
   2  11   4    5.91    3.65   1
  -3  11   6  615.10   20.21  -2
   3  11   4  615.10   20.21   1
   4  11   4 1721.77   43.98   1
   5  11   4  613.20   20.93   1
  -5  12   4   30.51    3.29   1
  -4  12   4  368.88   12.84   1
   3  12   2 1700.78  107.11  -2
  -3  12   4 1700.78  107.11   1
  -2  12   4    7.06    3.69   1
  -1  12   4   46.13    3.76   1
   0  12   4 1119.76   17.99  -2
   0  12   4 1119.76   17.99   1
   1  12   4  874.04   16.79   1
   2  12   4 2691.97   45.28   1
  -3  12   6  599.29   15.14  -2
   3  12   4  599.29   15.14   1
   4  12   4    4.36    3.33   1
   5  12   4 1245.94   50.73   1
  -4  13   4  277.27    8.93   1
   3  13   2  896.18   88.43  -2
  -3  13   4  896.18   88.43   1
  -2  13   4   93.60    9.16   1
  -1  13   4  973.43   36.34   1
   0  13   4   90.78    4.88  -2
   0  13   4   90.78    4.88   1
   1  13   4   29.26    4.25   1
   2  13   4   64.61    5.41   1
  -3  13   6  277.46    9.10  -2
   3  13   4  277.46    9.10   1
   4  13   4  273.60   13.53   1
   3  14   2  446.37   11.77  -2
  -3  14   4  446.37   11.77   1
  -2  14   4  915.42   32.46   1
  -1  14   4  130.49   11.04   1
   0  14   4 1878.90   59.79  -2
   0  14   4 1878.90   59.79   1
   1  14   4   28.47    4.59   1
   2  14   4  554.06   25.95   1
  -3  14   6    8.01    4.39  -2
   3  14   4    8.01    4.39   1
  -2  15   4  181.63   10.26   1
  -1  15   4 1231.90   51.21   1
   0  15   4  128.15    7.84  -2
   0  15   4  128.15    7.84   1
   1  15   4   11.37    4.22   1
  -8   1   5  163.32    6.86   1
  -7   1   5    8.00    6.33   1
   6   1   1 4337.24   97.99  -2
  -6   1   5 4337.24   97.99   1
  -5   1   5  446.87   10.53   1
  -4   1   5  244.37   38.70   1
   3   1   3 7718.47  337.38  -2
  -3   1   5 7718.47  337.38   1
  -2   1   5 4441.95  200.15   1
  -1   1   5 1682.93   88.00   1
   0   1   5   41.87   10.34  -2
   0   1   5   41.87   10.34   1
   1   1   5   32.91   19.99   1
   2   1   510386.84  302.53   1
  -3   1   7 1988.02   75.50  -2
   3   1   5 1988.02   75.50   1
   4   1   5 6194.01  155.90   1
   5   1   5  450.18   13.46   1
  -6   1   9  337.03   10.20  -2
   6   1   5  337.03   10.20   1
   7   1   5 1148.63   29.86   1
   8   1   5    2.05    4.43   1
  -8   2   5  446.27   14.85   1
  -7   2   5  457.40   26.11   1
   6   2   1  192.49    9.61  -2
  -6   2   5  192.49    9.61   1
  -5   2   5   11.17    3.96   1
  -4   2   5 1428.23   74.88   1
   3   2   3 1650.02   49.61  -2
  -3   2   5 1650.02   49.61   1
  -2   2   5  320.51   23.28   1
  -1   2   5 4006.23  102.55   1
   0   2   5  694.91   32.90  -2
   0   2   5  694.91   32.90   1
   1   2   515660.95  629.78   1
   2   2   5  166.18   16.10   1
  -3   2   7 1666.25   66.13  -2
   3   2   5 1666.25   66.13   1
   4   2   5 1302.24   34.95   1
   5   2   5 1487.29   27.12   1
  -6   2   9   14.57    6.81  -2
   6   2   5   14.57    6.81   1
   7   2   5  125.77    7.42   1
   8   2   5   27.88    6.38   1
  -8   3   5  356.36   13.92   1
  -7   3   5  231.02   16.49   1
   6   3   1   49.32    5.59  -2
  -6   3   5   49.32    5.59   1
  -5   3   5  369.31    8.05   1
  -4   3   5  145.52   12.75   1
   3   3   3 5650.70  119.55  -2
  -3   3   5 5650.70  119.55   1
  -2   3   5 3540.68  117.40   1
  -1   3   5  603.61   21.10   1
   0   3   5  345.75   22.55  -2
   0   3   5  345.75   22.55   1
   1   3   5 2816.92   97.16   1
   2   3   5   57.56   10.94   1
  -3   3   7 3224.16   85.90  -2
   3   3   5 3224.16   85.90   1
   4   3   5 1730.53   59.20   1
   5   3   5   71.67    6.40   1
  -6   3   9   15.15    4.17  -2
   6   3   5   15.15    4.17   1
   7   3   5   79.60    7.00   1
   8   3   5   72.82    8.79   1
  -8   4   5   11.97    6.40   1
  -7   4   5  545.11   19.01   1
   6   4   1 1131.42   22.53  -2
  -6   4   5 1131.42   22.53   1
  -5   4   5  616.36   11.28   1
  -4   4   5 6102.17   81.68   1
   3   4   3 8637.26  178.15  -2
  -3   4   5 8637.26  178.15   1
  -2   4   5 4708.46  151.11   1
  -1   4   5  687.99  199.22   1
   0   4   5 2597.42   54.75  -2
   0   4   5 2597.42   54.75   1
   1   4   5 6267.23  131.96   1
   2   4   5  126.75   13.46   1
  -3   4   7  372.07   27.31  -2
   3   4   5  372.07   27.31   1
   4   4   5  503.18   15.01   1
   5   4   5 1137.14   33.26   1
  -6   4   9  223.87   14.04  -2
   6   4   5  223.87   14.04   1
   7   4   5   48.63    8.44   1
  -8   5   5  195.17   11.52   1
  -7   5   5  590.48   39.33   1
   6   5   1  930.39   24.54  -2
  -6   5   5  930.39   24.54   1
  -5   5   5  357.52    9.63   1
  -4   5   5  194.02    5.57   1
   3   5   3  185.08   10.77  -2
  -3   5   5  185.08   10.77   1
  -2   5   5    3.45    8.12   1
  -1   5   5 4062.00  127.77   1
   0   5   5 1960.09   57.66  -2
   0   5   5 1960.09   57.66   1
   1   5   5 3385.04  120.87   1
   2   5   5 4336.77  134.30   1
  -3   5   7  697.62   60.15  -2
   3   5   5  697.62   60.15   1
   4   5   5  501.80   15.01   1
   5   5   5  266.79   14.16   1
  -6   5   9  133.81    8.50  -2
   6   5   5  133.81    8.50   1
   7   5   5 1177.38   53.42   1
  -8   6   5   41.94    9.31   1
  -7   6   5  794.10   42.51   1
   6   6   1  653.64   22.49  -2
  -6   6   5  653.64   22.49   1
  -5   6   5   16.08    4.95   1
  -4   6   5   13.75    3.73   1
   3   6   3  295.68    9.63  -2
  -3   6   5  295.68    9.63   1
  -2   6   5   40.15   12.17   1
  -1   6   5  633.92   25.83   1
   0   6   5 1373.37   89.94  -2
   0   6   5 1373.37   89.94   1
   1   6   5 2722.39   92.31   1
   2   6   5  548.58   25.67   1
  -3   6   7  551.13   14.26  -2
   3   6   5  551.13   14.26   1
   4   6   5  277.74    7.82   1
   5   6   5  209.22   10.80   1
  -6   6   9  154.86   25.74  -2
   6   6   5  154.86   25.74   1
   7   6   5  276.40   50.53   1
  -7   7   5 2426.87   81.08   1
   6   7   1 2172.53  105.23  -2
  -6   7   5 2172.53  105.23   1
  -5   7   5 2662.42   56.97   1
  -4   7   5   52.98    5.46   1
   3   7   3 2811.20   70.80  -2
  -3   7   5 2811.20   70.80   1
  -2   7   5  805.27   14.10   1
  -1   7   5 8642.84  217.60   1
   0   7   5    1.21    9.65  -2
   0   7   5    1.21    9.65   1
   1   7   5  205.20   19.26   1
   2   7   5 6900.67   96.20   1
  -3   7   7  960.98   34.98  -2
   3   7   5  960.98   34.98   1
   4   7   5  472.93   15.05   1
   5   7   5  105.50    8.23   1
  -6   7   9  328.35   56.18  -2
   6   7   5  328.35   56.18   1
   7   7   5 1286.57   30.68   1
  -7   8   5   69.20   11.85   1
   6   8   1  329.56   17.07  -2
  -6   8   5  329.56   17.07   1
  -5   8   5    6.98    4.88   1
  -4   8   5 5426.59  113.71   1
   3   8   3   65.47    4.98  -2
  -3   8   5   65.47    4.98   1
  -2   8   5  310.24    9.66   1
  -1   8   5  530.03   13.27   1
   0   8   5 6511.04  136.01  -2
   0   8   5 6511.04  136.01   1
   1   8   5  747.45   14.73   1
   2   8   511254.07  151.66   1
  -3   8   7 1182.81   25.90  -2
   3   8   5 1182.81   25.90   1
   4   8   5   31.74    4.41   1
   5   8   5  606.35   16.59   1
  -6   8   9  441.15   15.28  -2
   6   8   5  441.15   15.28   1
   7   8   5   11.12    5.34   1
  -7   9   5    7.05    3.42   1
   6   9   1  168.96    9.05  -2
  -6   9   5  168.96    9.05   1
  -5   9   5    9.06    5.50   1
  -4   9   5   51.60    6.38   1
   3   9   3  838.70   16.55  -2
  -3   9   5  838.70   16.55   1
  -2   9   5  732.97   15.45   1
  -1   9   5  624.33   12.97   1
   0   9   5 6413.36  106.16  -2
   0   9   5 6413.36  106.16   1
   1   9   5   29.54    3.66   1
   2   9   5 1096.30   18.46   1
  -3   9   7  378.59   11.66  -2
   3   9   5  378.59   11.66   1
   4   9   5  776.31   18.47   1
   5   9   5  188.23   10.18   1
  -6   9   9  528.93   15.94  -2
   6   9   5  528.93   15.94   1
   6  10   1   61.32    8.96  -2
  -6  10   5   61.32    8.96   1
  -5  10   5 3015.86   92.63   1
  -4  10   5 8385.38  130.09   1
   3  10   3 2734.69   45.54  -2
  -3  10   5 2734.69   45.54   1
  -2  10   5 4240.08   61.75   1
  -1  10   5  303.70    7.48   1
   0  10   5  398.69    8.37  -2
   0  10   5  398.69    8.37   1
   1  10   5  246.87    6.01   1
   2  10   5 3145.06   52.12   1
  -3  10   7  886.22   54.34  -2
   3  10   5  886.22   54.34   1
   4  10   5    6.80    3.92   1
   5  10   5 1040.86   47.49   1
  -6  10   9  582.31   19.52  -2
   6  10   5  582.31   19.52   1
   6  11   1  163.55   27.06  -2
  -6  11   5  163.55   27.06   1
  -5  11   5   76.24    6.10   1
  -4  11   5   77.36   10.66   1
   3  11   3 1968.20   33.74  -2
  -3  11   5 1968.20   33.74   1
  -2  11   5 1332.96   24.83   1
  -1  11   5 2735.63   35.16   1
   0  11   5  287.66    8.30  -2
   0  11   5  287.66    8.30   1
   1  11   5    8.15    3.04   1
   2  11   5  333.63    8.83   1
  -3  11   7 1814.97   40.72  -2
   3  11   5 1814.97   40.72   1
   4  11   5  864.95   29.52   1
   5  11   5  646.90   28.97   1
  -5  12   5   96.26    6.76   1
  -4  12   5  196.83    6.83   1
   3  12   3 1138.20   26.80  -2
  -3  12   5 1138.20   26.80   1
  -2  12   5   88.89    5.24   1
  -1  12   5   71.89    5.81   1
   0  12   5  208.86    7.01  -2
   0  12   5  208.86    7.01   1
   1  12   5  515.75   13.24   1
   2  12   5 1363.74   25.46   1
  -3  12   7 3532.74   60.77  -2
   3  12   5 3532.74   60.77   1
   4  12   5    6.76    2.47   1
  -4  13   5    2.24    3.30   1
   3  13   3  782.55   74.20  -2
  -3  13   5  782.55   74.20   1
  -2  13   5  307.19   11.23   1
  -1  13   5 1747.43   41.87   1
   0  13   5  516.72   11.57  -2
   0  13   5  516.72   11.57   1
   1  13   5  327.65   10.66   1
   2  13   5 1885.29   33.37   1
  -3  13   7  356.28   11.99  -2
   3  13   5  356.28   11.99   1
   4  13   5  188.36   11.29   1
   3  14   3   95.46    7.00  -2
  -3  14   5   95.46    7.00   1
  -2  14   5  330.74   10.72   1
  -1  14   5   17.43    3.16   1
   0  14   5 1966.78   49.86  -2
   0  14   5 1966.78   49.86   1
   1  14   5 2253.07   68.93   1
   2  14   5  104.91    6.62   1
  -3  14   7  358.07   25.12  -2
   3  14   5  358.07   25.12   1
  -1  15   5   16.97   10.17   1
   0  15   5 3411.17  172.77  -2
   0  15   5 3411.17  172.77   1
   1  15   5  187.31    7.29   1
  -8   0   6   86.06    8.46   1
  -7   0   6   19.96    8.73   1
   6   0   2 2128.97   42.56  -2
  -6   0   6 2128.97   42.56   1
  -5   0   6 1045.55   23.76   1
  -4   0   6 8950.87  270.08   1
   3   0   4 4640.85  262.58  -2
  -3   0   6 4640.85  262.58   1
  -2   0   6    9.48   17.66   1
  -1   0   611468.41  503.58   1
   0   0   614478.53  836.87  -2
   0   0   614478.53  836.87   1
   1   0   6 4727.49  235.21   1
   2   0   6 3386.63  158.46   1
  -3   0   8 1189.42   77.30  -2
   3   0   6 1189.42   77.30   1
   4   0   6 6579.04  159.07   1
   5   0   6   77.59    8.78   1
  -6   0  10  434.69   15.77  -2
   6   0   6  434.69   15.77   1
   7   0   6  493.65   25.51   1
   8   0   6   11.71    5.05   1
  -8   1   6 1191.18   34.48   1
  -7   1   6  970.29   29.03   1
   6   1   2 1197.20   23.09  -2
  -6   1   6 1197.20   23.09   1
  -5   1   6    1.31    3.78   1
  -4   1   6  453.32   25.74   1
   3   1   4  938.37   29.48  -2
  -3   1   6  938.37   29.48   1
  -2   1   6  359.02   38.10   1
  -1   1   6 1692.44   61.00   1
   0   1   6  604.33   32.41  -2
   0   1   6  604.33   32.41   1
   1   1   6  229.16   30.04   1
   2   1   6 9323.20  276.19   1
  -3   1   8 3311.52  115.77  -2
   3   1   6 3311.52  115.77   1
   4   1   6  193.23    9.05   1
   5   1   6  333.16   10.71   1
  -6   1  10  164.40    6.60  -2
   6   1   6  164.40    6.60   1
   7   1   6  360.10   31.45   1
   8   1   6  469.43   28.99   1
  -8   2   6   14.12    3.26   1
  -7   2   6   22.09    5.73   1
   6   2   2  657.52   13.07  -2
  -6   2   6  657.52   13.07   1
  -5   2   6 2270.45   27.60   1
  -4   2   6 3892.03   89.64   1
   3   2   4 1279.27   34.30  -2
  -3   2   6 1279.27   34.30   1
  -2   2   6   57.48   15.25   1
  -1   2   612941.88  350.56   1
   0   2   6 5642.84  188.72  -2
   0   2   6 5642.84  188.72   1
   1   2   6   92.28   11.40   1
   2   2   6  539.94   30.20   1
  -3   2   8 2973.70  105.59  -2
   3   2   6 2973.70  105.59   1
   4   2   6 1473.37   28.04   1
   5   2   6 3004.09   48.61   1
  -6   2  10 2086.65   47.27  -2
   6   2   6 2086.65   47.27   1
   7   2   6  138.11    7.58   1
   8   2   6   16.15    4.41   1
  -8   3   6   28.50    4.06   1
  -7   3   6 1547.71   32.28   1
   6   3   2  387.56   10.60  -2
  -6   3   6  387.56   10.60   1
  -5   3   6  288.09    6.64   1
  -4   3   6 1438.36   30.35   1
   3   3   411758.28  244.90  -2
  -3   3   611758.28  244.90   1
  -2   3   616974.53  492.77   1
  -1   3   611922.50  346.36   1
   0   3   610967.80  354.55  -2
   0   3   610967.80  354.55   1
   1   3   6  624.98   38.81   1
   2   3   6 4187.95  195.94   1
  -3   3   8  310.16   24.99  -2
   3   3   6  310.16   24.99   1
   4   3   6  480.20   20.22   1
   5   3   6  331.80   13.04   1
  -6   3  10  253.89   12.82  -2
   6   3   6  253.89   12.82   1
   7   3   6 2860.76   80.07   1
  -8   4   6   15.79    4.64   1
  -7   4   6  228.38    9.99   1
   6   4   2  505.35   47.03  -2
  -6   4   6  505.35   47.03   1
  -5   4   6  393.62    8.58   1
  -4   4   6   25.50    2.80   1
   3   4   4 4399.65   97.15  -2
  -3   4   6 4399.65   97.15   1
  -2   4   6   33.21   10.00   1
  -1   4   6 2039.26  390.04   1
   0   4   6 1274.98   36.40  -2
   0   4   6 1274.98   36.40   1
   1   4   6  921.54   28.55   1
   2   4   6 1932.80   99.87   1
  -3   4   8  456.67   20.64  -2
   3   4   6  456.67   20.64   1
   4   4   6  222.93   13.43   1
   5   4   6 1233.66   37.70   1
  -6   4  10   39.04    8.55  -2
   6   4   6   39.04    8.55   1
   7   4   6  121.11    7.60   1
  -8   5   6 1236.08   88.44   1
  -7   5   6 1940.56   80.56   1
   6   5   2  323.16   19.47  -2
  -6   5   6  323.16   19.47   1
  -5   5   6  208.20    6.02   1
  -4   5   6  970.70   14.73   1
   3   5   4  118.87    8.42  -2
  -3   5   6  118.87    8.42   1
  -2   5   6   63.28   11.39   1
  -1   5   6 4365.36  138.18   1
   0   5   6 5861.27  167.25  -2
   0   5   6 5861.27  167.25   1
   1   5   6   78.85   11.85   1
   2   5   6 8826.33  190.72   1
  -3   5   8 4157.08   68.16  -2
   3   5   6 4157.08   68.16   1
   4   5   6   27.04    5.58   1
   5   5   6  434.15   13.97   1
  -6   5  10   96.26   11.46  -2
   6   5   6   96.26   11.46   1
   7   5   6  386.57   12.74   1
  -8   6   6   11.25    4.10   1
  -7   6   6   21.40    5.32   1
   6   6   2 3361.31  142.51  -2
  -6   6   6 3361.31  142.51   1
  -5   6   6 2690.89   41.15   1
  -4   6   6 1377.88   21.93   1
   3   6   4  564.91   43.11  -2
  -3   6   6  564.91   43.11   1
  -2   6   6  229.54   21.33   1
  -1   6   6 4394.68  117.16   1
   0   6   6 8086.43  483.33  -2
   0   6   6 8086.43  483.33   1
   1   6   6 9032.71  220.56   1
   2   6   6  465.42   13.23   1
  -3   6   8  631.38   59.21  -2
   3   6   6  631.38   59.21   1
   4   6   6 5170.23  110.47   1
   5   6   6   35.61    5.78   1
  -6   6  10   73.31    7.66  -2
   6   6   6   73.31    7.66   1
   7   6   6   54.44    5.11   1
  -7   7   6    6.98    5.34   1
   6   7   2  428.06   35.08  -2
  -6   7   6  428.06   35.08   1
  -5   7   6   89.94    6.83   1
  -4   7   6  401.99   10.48   1
   3   7   4  813.04   32.40  -2
  -3   7   6  813.04   32.40   1
  -2   7   6  100.59    4.97   1
  -1   7   6  665.50   19.49   1
   0   7   6  956.85   42.12  -2
   0   7   6  956.85   42.12   1
   1   7   6  200.74   11.38   1
   2   7   6 1865.90   29.97   1
  -3   7   8  209.46   17.18  -2
   3   7   6  209.46   17.18   1
   4   7   6  655.49   21.77   1
   5   7   6  114.79    8.52   1
  -6   7  10  171.36   38.08  -2
   6   7   6  171.36   38.08   1
   7   7   6   48.67    9.18   1
  -7   8   6   47.32    5.27   1
   6   8   2  346.60   17.82  -2
  -6   8   6  346.60   17.82   1
  -5   8   6    6.66    5.36   1
  -4   8   6  334.90   11.56   1
   3   8   4  493.44   14.65  -2
  -3   8   6  493.44   14.65   1
  -2   8   6   84.68    4.14   1
  -1   8   6 8494.94  140.93   1
   0   8   6  378.91    9.77  -2
   0   8   6  378.91    9.77   1
   1   8   6 4695.17   67.52   1
   2   8   6 1312.33   30.24   1
  -3   8   8  538.30   15.51  -2
   3   8   6  538.30   15.51   1
   4   8   6 1608.77   59.89   1
   5   8   6 1456.33   41.88   1
  -6   8  10 1009.11   33.81  -2
   6   8   6 1009.11   33.81   1
  -7   9   6   29.23    4.39   1
   6   9   2  599.83   31.22  -2
  -6   9   6  599.83   31.22   1
  -5   9   6  228.63    9.76   1
  -4   9   6  914.72   19.05   1
   3   9   4 5269.48   71.48  -2
  -3   9   6 5269.48   71.48   1
  -2   9   6 7453.65   89.22   1
  -1   9   6  391.42    8.48   1
   0   9   6   25.22    2.88  -2
   0   9   6   25.22    2.88   1
   1   9   6  123.63    5.27   1
   2   9   6  448.97   10.85   1
  -3   9   8  944.92   29.62  -2
   3   9   6  944.92   29.62   1
   4   9   6  570.43   40.64   1
   5   9   6  407.17   14.90   1
  -6   9  10  612.68   16.35  -2
   6   9   6  612.68   16.35   1
   6  10   2   24.62    5.05  -2
  -6  10   6   24.62    5.05   1
  -5  10   6  260.36   12.02   1
  -4  10   6  422.24   19.71   1
   3  10   4  428.20   11.70  -2
  -3  10   6  428.20   11.70   1
  -2  10   6  350.38   10.79   1
  -1  10   6   49.83    4.11   1
   0  10   6  658.74   13.88  -2
   0  10   6  658.74   13.88   1
   1  10   6  575.23   12.21   1
   2  10   6   40.32    4.26   1
  -3  10   8  568.99   14.51  -2
   3  10   6  568.99   14.51   1
   4  10   6   15.05    8.43   1
   5  10   6  213.78    8.62   1
  -6  10  10   28.95   11.63  -2
   6  10   6   28.95   11.63   1
   6  11   2  551.63   24.24  -2
  -6  11   6  551.63   24.24   1
  -5  11   6  301.84    9.72   1
  -4  11   6   87.44    8.70   1
   3  11   4  633.67   14.57  -2
  -3  11   6  633.67   14.57   1
  -2  11   6 1472.67   26.77   1
  -1  11   6    8.27    3.02   1
   0  11   6   73.77    6.07  -2
   0  11   6   73.77    6.07   1
   1  11   6   26.20    3.87   1
   2  11   6 1035.49   18.82   1
  -3  11   8   57.32    5.23  -2
   3  11   6   57.32    5.23   1
   4  11   6  575.47   21.25   1
   5  11   6  760.78   22.13   1
  -5  12   6  717.29   24.85   1
  -4  12   6 1162.41   21.23   1
   3  12   4  293.15   27.04  -2
  -3  12   6  293.15   27.04   1
  -2  12   6   20.92    3.84   1
  -1  12   6 1968.29   40.17   1
   0  12   6  980.19   20.52  -2
   0  12   6  980.19   20.52   1
   1  12   6 1272.14   29.70   1
   2  12   6   45.03    4.12   1
  -3  12   8   11.78    3.39  -2
   3  12   6   11.78    3.39   1
   4  12   6  980.56   20.75   1
  -4  13   6   87.93    4.69   1
   3  13   4  786.95   19.49  -2
  -3  13   6  786.95   19.49   1
  -2  13   6  493.65   20.02   1
  -1  13   6   26.46    3.93   1
   0  13   6   15.89    4.63  -2
   0  13   6   15.89    4.63   1
   1  13   6 1301.36   25.05   1
   2  13   6  497.07   12.08   1
  -3  13   8  610.80   14.87  -2
   3  13   6  610.80   14.87   1
   3  14   4    7.91    4.17  -2
  -3  14   6    7.91    4.17   1
  -2  14   6    8.17    6.38   1
  -1  14   6  563.31   17.19   1
   0  14   6   59.87    5.39  -2
   0  14   6   59.87    5.39   1
   1  14   6  678.75   24.42   1
   2  14   6  495.00   18.93   1
  -1  15   6  793.67   38.50   1
  -8   1   7  109.78    5.09   1
  -7   1   7  196.68   11.54   1
   6   1   3  367.61   11.31  -2
  -6   1   7  367.61   11.31   1
  -5   1   7  298.95    8.84   1
  -4   1   7 3500.40  116.85   1
   3   1   5 2702.69   71.47  -2
  -3   1   7 2702.69   71.47   1
  -2   1   7 3902.66  108.53   1
  -1   1   7 2656.92   92.80   1
   0   1   7 1356.95   70.90  -2
   0   1   7 1356.95   70.90   1
   1   1   7 6581.90  216.33   1
   2   1   7 2103.82   78.63   1
  -3   1   9  517.35   35.57  -2
   3   1   7  517.35   35.57   1
   4   1   7   91.33    5.19   1
   5   1   7 2015.11   37.74   1
  -6   1  11 2255.16   40.08  -2
   6   1   7 2255.16   40.08   1
   7   1   7  162.63    8.61   1
  -8   2   7  216.75    8.41   1
  -7   2   7  308.61   14.47   1
   6   2   3 3665.08   46.37  -2
  -6   2   7 3665.08   46.37   1
  -5   2   7 1375.07   18.47   1
  -4   2   7 3767.90   58.53   1
   3   2   5  540.56   23.66  -2
  -3   2   7  540.56   23.66   1
  -2   2   7 1184.19   32.28   1
  -1   2   7 5892.84  183.32   1
   0   2   7 6057.49  123.16  -2
   0   2   7 6057.49  123.16   1
   1   2   7 2883.20   81.97   1
   2   2   7  446.45   28.90   1
  -3   2   9   48.49   16.23  -2
   3   2   7   48.49   16.23   1
   4   2   7 1574.64   32.03   1
   5   2   7  115.79    5.84   1
  -6   2  11  196.00   10.16  -2
   6   2   7  196.00   10.16   1
   7   2   7  234.49    9.56   1
  -8   3   7   44.03    5.00   1
  -7   3   7  648.11   20.70   1
   6   3   3  998.75   19.48  -2
  -6   3   7  998.75   19.48   1
  -5   3   7    7.19    3.54   1
  -4   3   7  677.00   16.37   1
   3   3   5  861.17   26.93  -2
  -3   3   7  861.17   26.93   1
  -2   3   7  111.32    7.91   1
  -1   3   710415.10  429.37   1
   0   3   7 4843.36  502.86  -2
   0   3   7 4843.36  502.86   1
   1   3   7 3341.84  117.72   1
   2   3   7  683.02   35.61   1
  -3   3   9 1217.38   48.82  -2
   3   3   7 1217.38   48.82   1
   4   3   7  406.58   11.50   1
   5   3   7 2174.10   48.50   1
  -6   3  11  506.01   21.99  -2
   6   3   7  506.01   21.99   1
   7   3   7   53.09    4.82   1
  -8   4   7    0.69    3.83   1
  -7   4   7  787.30   58.34   1
   6   4   3  975.45   32.89  -2
  -6   4   7  975.45   32.89   1
  -5   4   7 1445.84   19.68   1
  -4   4   7 1284.50   19.23   1
   3   4   5 1138.89   33.11  -2
  -3   4   7 1138.89   33.11   1
  -2   4   7   39.43    5.85   1
  -1   4   711326.37  485.04   1
   0   4   7   56.01   14.88  -2
   0   4   7   56.01   14.88   1
   1   4   7 3791.63   87.48   1
   2   4   7 2110.48  129.66   1
  -3   4   9   83.15    5.89  -2
   3   4   7   83.15    5.89   1
   4   4   7 1739.37   43.41   1
   5   4   7  592.77   25.08   1
  -6   4  11   51.14    9.85  -2
   6   4   7   51.14    9.85   1
   7   4   7  233.56   22.15   1
  -8   5   7    8.22    5.07   1
  -7   5   7 1187.24   30.24   1
   6   5   3   72.14    6.97  -2
  -6   5   7   72.14    6.97   1
  -5   5   7    0.10    3.43   1
  -4   5   7 1579.18   19.02   1
   3   5   5 2118.95   39.44  -2
  -3   5   7 2118.95   39.44   1
  -2   5   7  419.36   30.82   1
  -1   5   7 1075.62   39.13   1
   0   5   7  381.88   21.09  -2
   0   5   7  381.88   21.09   1
   1   5   7 4157.62  112.13   1
   2   5   7  818.18   30.83   1
  -3   5   9  322.13   30.19  -2
   3   5   7  322.13   30.19   1
   4   5   7  448.46   15.43   1
   5   5   7   63.26    7.17   1
  -6   5  11  230.56   12.92  -2
   6   5   7  230.56   12.92   1
   7   5   7  708.61   27.23   1
  -8   6   7   74.20    5.86   1
  -7   6   7   31.88    6.63   1
   6   6   3  687.77   21.98  -2
  -6   6   7  687.77   21.98   1
  -5   6   7  625.70   12.81   1
  -4   6   7  177.92    6.52   1
   3   6   5  660.39   12.91  -2
  -3   6   7  660.39   12.91   1
  -2   6   7  491.71   21.35   1
  -1   6   7  246.66   18.41   1
   0   6   7  556.59   35.54  -2
   0   6   7  556.59   35.54   1
   1   6   7 2101.10   74.52   1
   2   6   7 2331.38   36.46   1
  -3   6   9  332.61   37.69  -2
   3   6   7  332.61   37.69   1
   4   6   7  137.81    8.65   1
   5   6   7   58.58    6.20   1
  -6   6  11   56.24   11.04  -2
   6   6   7   56.24   11.04   1
   7   6   7  154.75    6.01   1
  -7   7   7  796.14   35.27   1
   6   7   3  368.56   18.65  -2
  -6   7   7  368.56   18.65   1
  -5   7   7  316.46   11.80   1
  -4   7   7 4193.11   62.39   1
   3   7   5  526.03   20.56  -2
  -3   7   7  526.03   20.56   1
  -2   7   7  357.92    9.65   1
  -1   7   7   65.36    4.46   1
   0   7   7 3269.15   74.21  -2
   0   7   7 3269.15   74.21   1
   1   7   7 6809.58   99.42   1
   2   7   7 3921.79   65.40   1
  -3   7   9 3276.05   66.60  -2
   3   7   7 3276.05   66.60   1
   4   7   7  554.70   15.00   1
   5   7   7   39.49    6.14   1
  -6   7  11  420.91   13.26  -2
   6   7   7  420.91   13.26   1
  -7   8   7   69.49    4.97   1
   6   8   3  649.87   69.76  -2
  -6   8   7  649.87   69.76   1
  -5   8   7   16.21    5.76   1
  -4   8   7   14.51    6.11   1
   3   8   5  353.25   38.53  -2
  -3   8   7  353.25   38.53   1
  -2   8   7 6617.14   88.64   1
  -1   8   7  140.03    5.44   1
   0   8   7 3589.89   71.82  -2
   0   8   7 3589.89   71.82   1
   1   8   7  343.68    9.70   1
   2   8   7 3976.49   61.71   1
  -3   8   9  807.76   23.91  -2
   3   8   7  807.76   23.91   1
   4   8   7 7889.31  159.40   1
   5   8   7   58.62    6.57   1
  -6   8  11  444.07   13.32  -2
   6   8   7  444.07   13.32   1
  -7   9   7    7.75    2.84   1
   6   9   3   40.96    5.02  -2
  -6   9   7   40.96    5.02   1
  -5   9   7  216.95    8.28   1
  -4   9   7  270.20   11.92   1
   3   9   5  652.84   14.10  -2
  -3   9   7  652.84   14.10   1
  -2   9   7   55.57    4.68   1
  -1   9   7  121.15    5.03   1
   0   9   7    8.16    2.91  -2
   0   9   7    8.16    2.91   1
   1   9   7 1018.08   20.55   1
   2   9   7  256.08    7.86   1
  -3   9   9  649.42   14.79  -2
   3   9   7  649.42   14.79   1
   4   9   7   81.19    8.67   1
   5   9   7  576.11   17.93   1
  -6   9  11    9.18    6.41  -2
   6   9   7    9.18    6.41   1
   6  10   3  162.45    9.36  -2
  -6  10   7  162.45    9.36   1
  -5  10   7   30.85    5.25   1
  -4  10   7 1082.08   30.75   1
   3  10   5 2762.51   45.20  -2
  -3  10   7 2762.51   45.20   1
  -2  10   7 3347.25   54.65   1
  -1  10   7 4687.23   55.77   1
   0  10   7 8004.72  144.39  -2
   0  10   7 8004.72  144.39   1
   1  10   7  327.38    8.09   1
   2  10   7  360.07   10.02   1
  -3  10   9  968.30   27.15  -2
   3  10   7  968.30   27.15   1
   4  10   7 2407.70   59.50   1
   5  10   7  120.91   13.62   1
  -5  11   7  126.09    6.09   1
  -4  11   7  256.05    9.19   1
   3  11   5  690.29   69.22  -2
  -3  11   7  690.29   69.22   1
  -2  11   7  757.21   15.23   1
  -1  11   7 2222.01   48.24   1
   0  11   7  653.12   31.31  -2
   0  11   7  653.12   31.31   1
   1  11   7 4591.62   93.83   1
   2  11   7   16.39    3.38   1
  -3  11   9  226.72   10.14  -2
   3  11   7  226.72   10.14   1
   4  11   7    6.41    4.17   1
   5  11   7  882.07   89.34   1
  -5  12   7   46.61   13.92   1
  -4  12   7  799.70   17.52   1
   3  12   5  996.58  174.18  -2
  -3  12   7  996.58  174.18   1
  -2  12   7   39.19    3.58   1
  -1  12   7  250.34   10.32   1
   0  12   7   34.12    5.83  -2
   0  12   7   34.12    5.83   1
   1  12   7   11.85    4.12   1
   2  12   7  219.18    8.33   1
  -3  12   9  222.77   18.43  -2
   3  12   7  222.77   18.43   1
   4  12   7  664.56   26.84   1
  -4  13   7 2837.75   92.81   1
   3  13   5  323.06   10.34  -2
  -3  13   7  323.06   10.34   1
  -2  13   7  597.88   20.09   1
  -1  13   7   30.61    5.44   1
   0  13   7 1554.13   53.66  -2
   0  13   7 1554.13   53.66   1
   1  13   7 1211.11   25.81   1
   2  13   7 1753.66   38.06   1
  -3  13   9  722.14   16.35  -2
   3  13   7  722.14   16.35   1
   3  14   5 1379.49   40.59  -2
  -3  14   7 1379.49   40.59   1
  -2  14   7  377.72   13.92   1
  -1  14   7   89.96    5.80   1
   0  14   7  298.19   10.55  -2
   0  14   7  298.19   10.55   1
   1  14   7  138.81    6.46   1
   2  14   7 1883.79  105.89   1
  -8   0   8   15.57    5.29   1
  -7   0   8  200.97   22.75   1
   6   0   4  688.88   44.49  -2
  -6   0   8  688.88   44.49   1
  -5   0   8   16.93    7.60   1
  -4   0   8 2068.37   91.07   1
   3   0   6  323.82   21.37  -2
  -3   0   8  323.82   21.37   1
  -2   0   823762.60  885.10   1
  -1   0   8 2787.24  195.58   1
   0   0   8 8273.55  336.57  -2
   0   0   8 8273.55  336.57   1
   1   0   8  136.01   27.29   1
   2   0   8 5917.47  267.49   1
  -3   0  10 1641.68   78.88  -2
   3   0   8 1641.68   78.88   1
   4   0   8 4724.15  118.89   1
   5   0   8  452.67   16.08   1
  -6   0  12  169.20   10.29  -2
   6   0   8  169.20   10.29   1
   7   0   8 1026.47   45.04   1
  -8   1   8   75.11    4.51   1
  -7   1   8 1949.10   51.49   1
   6   1   4 2411.45   49.62  -2
  -6   1   8 2411.45   49.62   1
  -5   1   8   15.90    4.40   1
  -4   1   8 2665.23   54.94   1
   3   1   6 1083.45   45.87  -2
  -3   1   8 1083.45   45.87   1
  -2   1   8   55.26    7.90   1
  -1   1   8 4624.23  186.62   1
   0   1   8 1571.35   56.55  -2
   0   1   8 1571.35   56.55   1
   1   1   8   14.91   22.21   1
   2   1   8   71.74   16.90   1
  -3   1  10  596.26   20.21  -2
   3   1   8  596.26   20.21   1
   4   1   8 4076.06   67.76   1
   5   1   8  515.69   13.55   1
  -6   1  12  499.05   13.75  -2
   6   1   8  499.05   13.75   1
   7   1   8   17.62    4.49   1
  -8   2   8   62.67    4.61   1
  -7   2   8  582.46   18.45   1
   6   2   4  530.57   21.94  -2
  -6   2   8  530.57   21.94   1
  -5   2   8  183.37    6.10   1
  -4   2   8 5615.00  137.12   1
   3   2   6 5985.60  131.82  -2
  -3   2   8 5985.60  131.82   1
  -2   2   8 1412.55   32.82   1
  -1   2   8 1509.48   63.79   1
   0   2   8  102.13   19.93  -2
   0   2   8  102.13   19.93   1
   1   2   8 7098.24  197.08   1
   2   2   8 4918.42  117.63   1
  -3   2  10  431.72   17.06  -2
   3   2   8  431.72   17.06   1
   4   2   8  120.03    6.88   1
   5   2   8  908.28   28.46   1
  -6   2  12  520.69   20.94  -2
   6   2   8  520.69   20.94   1
   7   2   8 3848.74   93.56   1
  -8   3   8    7.24    2.99   1
  -7   3   8  175.93    8.34   1
   6   3   4  559.90   17.64  -2
  -6   3   8  559.90   17.64   1
  -5   3   8  686.36   11.11   1
  -4   3   8 2020.25   38.91   1
   3   3   6  614.66   22.38  -2
  -3   3   8  614.66   22.38   1
  -2   3   8  757.45   22.70   1
  -1   3   8 8601.69  364.55   1
   0   3   8  225.36   30.43  -2
   0   3   8  225.36   30.43   1
   1   3   8 9196.77  283.89   1
   2   3   8  181.24   16.25   1
  -3   3  10  213.94   15.74  -2
   3   3   8  213.94   15.74   1
   4   3   8  641.57   15.89   1
   5   3   8  697.18   19.77   1
  -6   3  12  506.12   20.36  -2
   6   3   8  506.12   20.36   1
   7   3   8  251.45    8.67   1
  -8   4   8   56.67    4.30   1
  -7   4   8 1049.84   27.23   1
   6   4   4  196.94    8.61  -2
  -6   4   8  196.94    8.61   1
  -5   4   8  681.76   10.43   1
  -4   4   8   61.13    4.24   1
   3   4   6  410.91   16.52  -2
  -3   4   8  410.91   16.52   1
  -2   4   8  141.97   11.30   1
  -1   4   8 1388.52   95.98   1
   0   4   8  130.16   19.34  -2
   0   4   8  130.16   19.34   1
   1   4   8  408.35   19.71   1
   2   4   8    1.45   17.33   1
  -3   4  10 1032.74   29.03  -2
   3   4   8 1032.74   29.03   1
   4   4   8   14.44    7.07   1
   5   4   8    2.08    6.48   1
  -6   4  12  474.82   32.32  -2
   6   4   8  474.82   32.32   1
   7   4   8  341.54    9.60   1
  -8   5   8   25.95    7.63   1
  -7   5   8  906.99   48.52   1
   6   5   4 2128.69   34.64  -2
  -6   5   8 2128.69   34.64   1
  -5   5   8  538.65    9.95   1
  -4   5   8 1122.87   16.80   1
   3   5   6 1351.05   95.23  -2
  -3   5   8 1351.05   95.23   1
  -2   5   8  646.71   63.97   1
  -1   5   8 1805.39   52.50   1
   0   5   8 1099.54   40.17  -2
   0   5   8 1099.54   40.17   1
   1   5   8  416.72   42.59   1
   2   5   8   45.85    4.67   1
  -3   5  10  774.02   96.52  -2
   3   5   8  774.02   96.52   1
   4   5   8 5284.11  160.32   1
   5   5   8  756.26   19.56   1
  -6   5  12  388.49   12.61  -2
   6   5   8  388.49   12.61   1
   7   5   8   33.85    5.68   1
  -7   6   8  324.14   12.48   1
   6   6   4  605.86   17.30  -2
  -6   6   8  605.86   17.30   1
  -5   6   8  473.38   10.62   1
  -4   6   8 3650.36   53.79   1
   3   6   6 2207.93   53.38  -2
  -3   6   8 2207.93   53.38   1
  -2   6   8 4259.66   65.91   1
  -1   6   8  997.13   27.10   1
   0   6   8  262.62   40.64  -2
   0   6   8  262.62   40.64   1
   1   6   8  176.13    7.73   1
   2   6   8 6826.48  100.97   1
  -3   6  10 4098.97  110.18  -2
   3   6   8 4098.97  110.18   1
   4   6   8  844.10   28.16   1
   5   6   8   96.54    7.01   1
  -6   6  12 1064.98   26.29  -2
   6   6   8 1064.98   26.29   1
   7   6   8   20.53    2.44   1
  -7   7   8  268.50   16.83   1
   6   7   4  841.96  101.62  -2
  -6   7   8  841.96  101.62   1
  -5   7   8   54.15    5.80   1
  -4   7   8 2117.18   35.25   1
   3   7   6  706.04   16.90  -2
  -3   7   8  706.04   16.90   1
  -2   7   8  388.20   10.35   1
  -1   7   8   27.35    3.06   1
   0   7   8   34.93    4.18  -2
   0   7   8   34.93    4.18   1
   1   7   8   56.27    5.40   1
   2   7   8   65.44    5.34   1
  -3   7  10   36.91    5.44  -2
   3   7   8   36.91    5.44   1
   4   7   8  921.60   22.10   1
   5   7   8   68.48    6.46   1
   6   7   8  855.36   18.26   1
  -7   8   8  331.50   23.45   1
   6   8   4  487.72   40.01  -2
  -6   8   8  487.72   40.01   1
  -5   8   8  217.09    9.61   1
  -4   8   8  212.13    8.93   1
   3   8   6  303.76   16.21  -2
  -3   8   8  303.76   16.21   1
  -2   8   8  118.58    5.65   1
  -1   8   8  307.95    7.92   1
   0   8   8   23.58    4.94  -2
   0   8   8   23.58    4.94   1
   1   8   8  967.61   19.14   1
   2   8   8  175.95    7.82   1
  -3   8  10 2240.16   51.05  -2
   3   8   8 2240.16   51.05   1
   4   8   8   85.17    7.12   1
   5   8   8  701.06   15.05   1
  -6   8  12   68.80    5.78  -2
   6   8   8   68.80    5.78   1
   6   9   4  825.63   25.12  -2
  -6   9   8  825.63   25.12   1
  -5   9   8   13.62    5.17   1
  -4   9   8 1651.67   31.56   1
   3   9   6  262.42   31.03  -2
  -3   9   8  262.42   31.03   1
  -2   9   8 1566.77   25.88   1
  -1   9   8 9576.50  123.42   1
   0   9   8 1933.69   36.71  -2
   0   9   8 1933.69   36.71   1
   1   9   8 4130.08   62.81   1
   2   9   8    6.58    3.58   1
  -3   9  10   32.27    5.20  -2
   3   9   8   32.27    5.20   1
   4   9   8  217.46   13.58   1
   5   9   8 1376.98   29.76   1
  -6   9  12  964.52   40.97  -2
   6   9   8  964.52   40.97   1
   6  10   4  118.72    6.77  -2
  -6  10   8  118.72    6.77   1
  -5  10   8  150.28    7.20   1
  -4  10   8  788.93   24.19   1
   3  10   6 1125.19   25.75  -2
  -3  10   8 1125.19   25.75   1
  -2  10   8  113.90    5.62   1
  -1  10   8  780.45   14.34   1
   0  10   8   71.45    4.86  -2
   0  10   8   71.45    4.86   1
   1  10   8  351.26    7.62   1
   2  10   8  187.30    6.51   1
  -3  10  10   55.29    5.13  -2
   3  10   8   55.29    5.13   1
   4  10   8   37.04    7.70   1
   5  10   8   67.71    6.46   1
  -5  11   8  141.10    7.45   1
  -4  11   8 1388.21   29.52   1
   3  11   6   89.37    5.84  -2
  -3  11   8   89.37    5.84   1
  -2  11   8 1325.06   25.97   1
  -1  11   8  587.73   14.66   1
   0  11   8   46.62    5.00  -2
   0  11   8   46.62    5.00   1
   1  11   8   95.20    5.17   1
   2  11   8   17.37    3.34   1
  -3  11  10  210.42   11.06  -2
   3  11   8  210.42   11.06   1
   4  11   8  649.96   39.58   1
  -5  12   8  125.99   10.69   1
  -4  12   8  398.86    9.28   1
   3  12   6    7.82    3.50  -2
  -3  12   8    7.82    3.50   1
  -2  12   8 2647.07   51.61   1
  -1  12   8  891.01   24.83   1
   0  12   8  910.30   34.42  -2
   0  12   8  910.30   34.42   1
   1  12   8   18.60    4.29   1
   2  12   8 1963.56   81.85   1
  -3  12  10  495.86   16.94  -2
   3  12   8  495.86   16.94   1
   4  12   8  822.73   30.25   1
  -4  13   8   -2.58    8.87   1
   3  13   6  390.68   16.56  -2
  -3  13   8  390.68   16.56   1
  -2  13   8 1578.31   58.82   1
  -1  13   8 1886.85   42.28   1
   0  13   8  148.06   10.61  -2
   0  13   8  148.06   10.61   1
   1  13   8    3.06    4.23   1
   2  13   8  113.11    6.17   1
  -3  13  10   94.47    7.50  -2
   3  13   8   94.47    7.50   1
  -2  14   8  286.55   11.52   1
  -1  14   8  154.69    8.37   1
   0  14   8  120.59   16.46  -2
   0  14   8  120.59   16.46   1
   1  14   8   63.47    4.63   1
  -8   1   9  350.43   18.34   1
  -7   1   9  673.18   22.51   1
   6   1   5  117.81   10.85  -2
  -6   1   9  117.81   10.85   1
  -5   1   9  886.07   17.86   1
  -4   1   9 2364.30   65.03   1
   3   1   7  147.17   16.53  -2
  -3   1   9  147.17   16.53   1
  -2   1   9  233.02   14.24   1
  -1   1   9 4787.34  160.15   1
   0   1   910042.63  511.09  -2
   0   1   910042.63  511.09   1
   1   1   9  793.15   42.95   1
   2   1   9 1189.41   48.84   1
  -3   1  11  391.03   12.75  -2
   3   1   9  391.03   12.75   1
   4   1   9 1795.24   40.41   1
   5   1   9  343.96   20.25   1
  -6   1  13 1447.96   48.91  -2
   6   1   9 1447.96   48.91   1
   7   1   9  353.30   17.50   1
  -8   2   9   53.56    5.09   1
  -7   2   9 2538.15   56.29   1
   6   2   5   15.90    5.07  -2
  -6   2   9   15.90    5.07   1
  -5   2   9  720.16   11.98   1
  -4   2   9 3735.89   85.74   1
   3   2   7   68.43    9.25  -2
  -3   2   9   68.43    9.25   1
  -2   2   9 4449.25  113.76   1
  -1   2   9    8.43   12.54   1
   0   2   9  226.71   26.99  -2
   0   2   9  226.71   26.99   1
   1   2   9 5336.12  139.89   1
   2   2   9 2988.06   81.00   1
  -3   2  11 3382.96   75.52  -2
   3   2   9 3382.96   75.52   1
   4   2   9  114.87    6.78   1
   5   2   9   13.64    3.88   1
  -6   2  13  981.11   46.22  -2
   6   2   9  981.11   46.22   1
   7   2   9  162.78    6.07   1
  -8   3   9  426.21   18.92   1
  -7   3   9  322.84   12.49   1
   6   3   5   21.32    4.95  -2
  -6   3   9   21.32    4.95   1
  -5   3   9 1099.84   15.54   1
  -4   3   9 1555.97   27.40   1
   3   3   7 1754.74   44.23  -2
  -3   3   9 1754.74   44.23   1
  -2   3   9 4616.26  115.66   1
  -1   3   9  193.19   29.38   1
   0   3   9   18.26   20.64  -2
   0   3   9   18.26   20.64   1
   1   3   9 5984.25  197.00   1
   2   3   9  950.07   28.39   1
  -3   3  11 2039.30   39.84  -2
   3   3   9 2039.30   39.84   1
   4   3   9 1248.47   30.03   1
   5   3   9   21.57    5.21   1
  -6   3  13  213.51   10.33  -2
   6   3   9  213.51   10.33   1
   7   3   9  720.23   16.81   1
  -8   4   9  159.93   11.25   1
  -7   4   9 1485.32   62.25   1
   6   4   5  134.45    6.12  -2
  -6   4   9  134.45    6.12   1
  -5   4   9  388.98    7.22   1
  -4   4   9 2842.96   43.28   1
   3   4   7   30.36    5.04  -2
  -3   4   9   30.36    5.04   1
  -2   4   9 4749.96  143.68   1
  -1   4   9  279.41   42.92   1
   0   4   9  360.36   30.71  -2
   0   4   9  360.36   30.71   1
   1   4   9 6911.16  152.43   1
   2   4   9 1683.94   35.24   1
  -3   4  11 3138.50   60.60  -2
   3   4   9 3138.50   60.60   1
   4   4   9  170.98   15.19   1
   5   4   9    8.47    4.72   1
  -6   4  13  941.21   35.49  -2
   6   4   9  941.21   35.49   1
   7   4   9  107.87    4.44   1
  -7   5   9   14.01    6.45   1
   6   5   5  192.56    6.96  -2
  -6   5   9  192.56    6.96   1
  -5   5   9 2270.14   28.36   1
  -4   5   9 1102.25   14.57   1
   3   5   7  671.95   14.03  -2
  -3   5   9  671.95   14.03   1
  -2   5   9 1571.28   45.68   1
  -1   5   9 1800.64   70.64   1
   0   5   9 1918.90   91.35  -2
   0   5   9 1918.90   91.35   1
   1   5   9 2461.26   50.83   1
   2   5   9  606.15   13.38   1
  -3   5  11  284.76   10.38  -2
   3   5   9  284.76   10.38   1
   4   5   9 2506.49   92.14   1
   5   5   9  102.22    6.24   1
  -6   5  13   51.48    5.81  -2
   6   5   9   51.48    5.81   1
   7   5   9   18.09    3.79   1
  -7   6   9  114.82   16.80   1
   6   6   5  453.74   11.87  -2
  -6   6   9  453.74   11.87   1
  -5   6   9  539.03   11.30   1
  -4   6   9 2771.07   35.71   1
   3   6   7 1083.20   22.66  -2
  -3   6   9 1083.20   22.66   1
  -2   6   9   83.62    5.25   1
  -1   6   9   62.91    5.80   1
   0   6   9    7.29    5.06  -2
   0   6   9    7.29    5.06   1
   1   6   9  128.85    6.47   1
   2   6   9  685.58   13.96   1
  -3   6  11 1838.10   65.56  -2
   3   6   9 1838.10   65.56   1
   4   6   9  587.31   17.44   1
   5   6   9    8.19    4.12   1
  -6   6  13  251.31    8.56  -2
   6   6   9  251.31    8.56   1
  -7   7   9  527.31   20.31   1
   6   7   5 1686.30   53.64  -2
  -6   7   9 1686.30   53.64   1
  -5   7   9 1914.00   33.76   1
  -4   7   9  825.29   16.95   1
   3   7   7 1018.22   59.43  -2
  -3   7   9 1018.22   59.43   1
  -2   7   9 1863.04   33.67   1
  -1   7   9  143.68    8.17   1
   0   7   9  206.76    7.40  -2
   0   7   9  206.76    7.40   1
   1   7   9 1762.76   36.43   1
   2   7   9  890.24   20.31   1
  -3   7  11  308.35   12.53  -2
   3   7   9  308.35   12.53   1
   4   7   9 2705.58   52.98   1
   5   7   9 1084.86   32.61   1
  -6   7  13  233.87   19.56  -2
   6   7   9  233.87   19.56   1
  -7   8   9 1015.78   47.02   1
   6   8   5  159.87   25.42  -2
  -6   8   9  159.87   25.42   1
  -5   8   9  622.53   17.48   1
  -4   8   9   66.91    8.63   1
   3   8   7 1772.91   29.91  -2
  -3   8   9 1772.91   29.91   1
  -2   8   9  439.77   11.25   1
  -1   8   9 3279.45   48.78   1
   0   8   9  834.66   17.70  -2
   0   8   9  834.66   17.70   1
   1   8   9   64.04    6.14   1
   2   8   9  169.76    7.81   1
  -3   8  11  845.16   77.58  -2
   3   8   9  845.16   77.58   1
   4   8   9  205.35    7.53   1
   5   8   9    9.79    3.45   1
  -6   8  13 1039.73   43.04  -2
   6   8   9 1039.73   43.04   1
   6   9   5  221.93   11.89  -2
  -6   9   9  221.93   11.89   1
  -5   9   9  129.25    6.72   1
  -4   9   9  415.01   11.45   1
   3   9   7  524.20   16.79  -2
  -3   9   9  524.20   16.79   1
  -2   9   9  265.52    8.34   1
  -1   9   9  207.19    7.27   1
   0   9   9  322.10    8.98  -2
   0   9   9  322.10    8.98   1
   1   9   9  117.80    5.28   1
   2   9   9  104.85    6.76   1
  -3   9  11  327.55   13.22  -2
   3   9   9  327.55   13.22   1
   4   9   9   24.34    5.51   1
   5   9   9  109.26   10.60   1
   6  10   5  232.29    9.75  -2
  -6  10   9  232.29    9.75   1
  -5  10   9    2.21    7.84   1
  -4  10   9  732.59   20.53   1
   3  10   7 2485.96   43.92  -2
  -3  10   9 2485.96   43.92   1
  -2  10   9 2649.54   51.65   1
  -1  10   9    4.36    3.96   1
   0  10   9   48.32    4.52  -2
   0  10   9   48.32    4.52   1
   1  10   9 4629.59   89.12   1
   2  10   9  642.37   14.00   1
  -3  10  11   16.01    3.89  -2
   3  10   9   16.01    3.89   1
   4  10   9  307.76   13.37   1
   5  10   9   35.93    5.36   1
  -5  11   9    3.82    3.09   1
  -4  11   9 2757.22   56.27   1
   3  11   7  190.72   10.61  -2
  -3  11   9  190.72   10.61   1
  -2  11   9 1028.14   21.86   1
  -1  11   9  733.28   15.83   1
   0  11   9    6.80    4.33  -2
   0  11   9    6.80    4.33   1
   1  11   9  137.28    6.65   1
   2  11   9  806.21   22.38   1
  -3  11  11 1625.85   55.16  -2
   3  11   9 1625.85   55.16   1
   4  11   9    3.05    5.00   1
  -4  12   9  226.65    7.63   1
   3  12   7  550.95   14.97  -2
  -3  12   9  550.95   14.97   1
  -2  12   9  156.59    6.90   1
  -1  12   9  137.98   10.87   1
   0  12   9  312.59   10.20  -2
   0  12   9  312.59   10.20   1
   1  12   9    5.07    3.61   1
   2  12   9    4.02    3.90   1
  -3  12  11   88.22    5.00  -2
   3  12   9   88.22    5.00   1
   3  13   7  140.53   25.38  -2
  -3  13   9  140.53   25.38   1
  -2  13   9 1204.81   39.42   1
  -1  13   9   63.55    5.46   1
   0  13   9  358.44   10.74  -2
   0  13   9  358.44   10.74   1
   1  13   9 1887.96   46.63   1
   2  13   9  572.35   33.30   1
  -2  14   9   71.81    8.03   1
  -1  14   9 1028.56   33.33   1
   0  14   9  778.11   39.42  -2
   0  14   9  778.11   39.42   1
   1  14   9  277.10   13.36   1
  -8   0  10  660.22   21.93   1
  -7   0  10 3138.09  171.55   1
   6   0   6  411.66   17.99  -2
  -6   0  10  411.66   17.99   1
  -5   0  10  802.70   23.64   1
  -4   0  10  748.85   30.09   1
   3   0   8 2134.68   75.85  -2
  -3   0  10 2134.68   75.85   1
  -2   0  10  598.35   42.86   1
  -1   0  10 1439.97   97.62   1
   0   0  10 1522.94  197.19  -2
   0   0  10 1522.94  197.19   1
   1   0  1013905.35  668.59   1
   2   0  10 1136.26   31.40   1
  -3   0  12 1692.92   48.90  -2
   3   0  10 1692.92   48.90   1
   4   0  10 1710.18   46.46   1
   5   0  10  251.99   18.87   1
  -6   0  14 1909.50   75.71  -2
   6   0  10 1909.50   75.71   1
   7   0  10  917.29   43.14   1
  -8   1  10    3.91    3.46   1
  -7   1  10  602.19   22.04   1
   6   1   6  362.76   11.19  -2
  -6   1  10  362.76   11.19   1
  -5   1  10 6215.21   89.48   1
  -4   1  10  266.47   16.89   1
   3   1   8 1582.35   48.56  -2
  -3   1  10 1582.35   48.56   1
  -2   1  10  771.67   42.75   1
  -1   1  10 2347.54   95.15   1
   0   1  10 1906.42  131.49  -2
   0   1  10 1906.42  131.49   1
   1   1  10 5065.10  238.70   1
   2   1  10  117.80    5.44   1
  -3   1  12 3469.27  305.99  -2
   3   1  10 3469.27  305.99   1
   4   1  10    4.82    4.51   1
   5   1  10  340.89   11.54   1
  -6   1  14 1812.72   65.07  -2
   6   1  10 1812.72   65.07   1
   7   1  10    2.86    4.59   1
  -8   2  10 1694.45   52.06   1
  -7   2  10  231.93   11.47   1
   6   2   6  755.00   37.68  -2
  -6   2  10  755.00   37.68   1
  -5   2  10 1248.45   18.55   1
  -4   2  10  516.54   13.66   1
   3   2   8  495.32   14.85  -2
  -3   2  10  495.32   14.85   1
  -2   2  1014082.96  373.34   1
  -1   2  10 1976.17   84.81   1
   0   2  10  943.29   50.92  -2
   0   2  10  943.29   50.92   1
   1   2  10 1567.27   58.07   1
   2   2  10  411.20    9.98   1
  -3   2  12 4408.03   77.00  -2
   3   2  10 4408.03   77.00   1
   4   2  10  867.82   22.36   1
   5   2  10  334.44    9.46   1
  -6   2  14  148.75   10.78  -2
   6   2  10  148.75   10.78   1
   7   2  10    2.26    2.60   1
  -8   3  10  469.84   70.64   1
  -7   3  10  715.01   31.38   1
   6   3   6  689.93   15.47  -2
  -6   3  10  689.93   15.47   1
  -5   3  10 1125.07   15.25   1
  -4   3  10 2076.12   34.47   1
   3   3   8  608.70   16.50  -2
  -3   3  10  608.70   16.50   1
  -2   3  10 4026.98  163.16   1
  -1   3  10 2051.34  182.89   1
   0   3  10 5924.27  214.22  -2
   0   3  10 5924.27  214.22   1
   1   3  10  703.74   29.56   1
   2   3  10  225.71    7.24   1
  -3   3  12 4479.83   80.91  -2
   3   3  10 4479.83   80.91   1
   4   3  10 2293.17   54.54   1
   5   3  10  294.77   10.65   1
  -6   3  14  563.24   48.93  -2
   6   3  10  563.24   48.93   1
   7   3  10  214.66   14.94   1
  -8   4  10  234.47   22.76   1
  -7   4  10   66.82    7.91   1
   6   4   6   17.43    4.30  -2
  -6   4  10   17.43    4.30   1
  -5   4  10   97.83    4.17   1
  -4   4  10 3070.95   43.09   1
   3   4   8  579.55   18.59  -2
  -3   4  10  579.55   18.59   1
  -2   4  10 4151.45   89.68   1
  -1   4  10  347.71   39.50   1
   0   4  10  112.08   15.97  -2
   0   4  10  112.08   15.97   1
   1   4  10  425.62   40.86   1
   2   4  10  546.57   13.80   1
  -3   4  12  385.14   49.25  -2
   3   4  10  385.14   49.25   1
   4   4  10   32.34    4.28   1
   5   4  10   87.78    6.34   1
  -6   4  14  532.22   16.96  -2
   6   4  10  532.22   16.96   1
  -7   5  10  319.02   13.10   1
   6   5   6  227.74    6.96  -2
  -6   5  10  227.74    6.96   1
  -5   5  10 7149.28   74.54   1
  -4   5  10 1810.61   22.97   1
   3   5   8 2806.37  117.48  -2
  -3   5  10 2806.37  117.48   1
  -2   5  10 5085.71   69.77   1
  -1   5  10 2123.52   52.04   1
   0   5  10   18.04    4.87  -2
   0   5  10   18.04    4.87   1
   1   5  10 5703.71  117.80   1
   2   5  10  551.31   14.11   1
  -3   5  12 1345.62  139.43  -2
   3   5  10 1345.62  139.43   1
   4   5  10  527.17   17.67   1
   5   5  10  694.65   17.75   1
  -6   5  14 1018.82   21.08  -2
   6   5  10 1018.82   21.08   1
  -7   6  10 3965.37  153.27   1
   6   6   6   78.02    5.25  -2
  -6   6  10   78.02    5.25   1
  -5   6  10  163.49    6.23   1
  -4   6  10 1432.84   21.73   1
   3   6   8 2787.81  134.46  -2
  -3   6  10 2787.81  134.46   1
  -2   6  10  568.95   13.14   1
  -1   6  10   75.50    5.68   1
   0   6  10 2947.48   65.58  -2
   0   6  10 2947.48   65.58   1
   1   6  10 2297.06   48.06   1
   2   6  10    8.23    4.44   1
  -3   6  12 3731.52   61.79  -2
   3   6  10 3731.52   61.79   1
   4   6  10 4505.28   83.25   1
   5   6  10   23.39    4.08   1
  -6   6  14 2199.92   51.85  -2
   6   6  10 2199.92   51.85   1
  -7   7  10  771.24   31.43   1
   6   7   6  427.94   17.83  -2
  -6   7  10  427.94   17.83   1
  -5   7  10 1199.66   21.13   1
  -4   7  10   68.18    4.90   1
   3   7   8   54.43    6.72  -2
  -3   7  10   54.43    6.72   1
  -2   7  10   42.04    4.65   1
  -1   7  10 2325.95   53.98   1
   0   7  10   22.77    5.10  -2
   0   7  10   22.77    5.10   1
   1   7  10 1230.67   30.84   1
   2   7  10  277.72   10.84   1
  -3   7  12  819.80   39.86  -2
   3   7  10  819.80   39.86   1
   4   7  10   56.05    5.53   1
   5   7  10  365.28    9.08   1
  -6   7  14  259.26   13.70  -2
   6   7  10  259.26   13.70   1
   6   8   6  520.75   16.50  -2
  -6   8  10  520.75   16.50   1
  -5   8  10   22.81    5.25   1
  -4   8  10 2763.90   55.57   1
   3   8   8  595.06   59.08  -2
  -3   8  10  595.06   59.08   1
  -2   8  10 4333.76   96.16   1
  -1   8  10  225.01    7.63   1
   0   8  10  593.97   14.79  -2
   0   8  10  593.97   14.79   1
   1   8  10   71.16    8.27   1
   2   8  10   81.82    8.80   1
  -3   8  12  458.30   32.85  -2
   3   8  10  458.30   32.85   1
   4   8  10   60.75    5.73   1
   5   8  10  560.97   26.84   1
   6   9   6  438.29   46.08  -2
  -6   9  10  438.29   46.08   1
  -5   9  10    5.95    5.70   1
  -4   9  10  441.83   13.23   1
   3   9   8   52.62    7.39  -2
  -3   9  10   52.62    7.39   1
  -2   9  10 1666.94   36.93   1
  -1   9  10 1809.13   29.56   1
   0   9  10 7702.39  109.70  -2
   0   9  10 7702.39  109.70   1
   1   9  10  936.48   21.50   1
   2   9  10  111.78    7.28   1
  -3   9  12 1617.17   32.77  -2
   3   9  10 1617.17   32.77   1
   4   9  10  551.63   21.99   1
   5   9  10  250.81   13.52   1
   6  10   6  118.44    7.33  -2
  -6  10  10  118.44    7.33   1
  -5  10  10  271.12   23.44   1
  -4  10  10   20.06    6.00   1
   3  10   8  123.20    6.05  -2
  -3  10  10  123.20    6.05   1
  -2  10  10  806.68   17.87   1
  -1  10  10   11.56    3.78   1
   0  10  10   22.23    4.03  -2
   0  10  10   22.23    4.03   1
   1  10  10  218.89    8.76   1
   2  10  10   67.53    4.52   1
  -3  10  12  556.95   16.22  -2
   3  10  10  556.95   16.22   1
   4  10  10  341.00   20.44   1
  -5  11  10  748.79   60.23   1
  -4  11  10  162.59    8.21   1
   3  11   8  620.94   18.62  -2
  -3  11  10  620.94   18.62   1
  -2  11  10  350.74   10.85   1
  -1  11  10 2692.47   49.61   1
   0  11  10 1289.91   30.51  -2
   0  11  10 1289.91   30.51   1
   1  11  10  218.76    7.70   1
   2  11  10    7.57    3.02   1
  -3  11  12  440.70   14.11  -2
   3  11  10  440.70   14.11   1
   4  11  10   28.92    6.51   1
  -4  12  10   92.80    7.17   1
   3  12   8  306.72   27.16  -2
  -3  12  10  306.72   27.16   1
  -2  12  10    3.26    4.32   1
  -1  12  10    6.26    5.81   1
   0  12  10  714.16   15.60  -2
   0  12  10  714.16   15.60   1
   1  12  10 1659.18   28.20   1
   2  12  10    2.88    3.03   1
  -3  12  12  607.10   18.93  -2
   3  12  10  607.10   18.93   1
   3  13   8   18.68    5.21  -2
  -3  13  10   18.68    5.21   1
  -2  13  10   55.39   10.05   1
  -1  13  10    9.97    8.18   1
   0  13  10 1397.42   31.10  -2
   0  13  10 1397.42   31.10   1
   1  13  10  834.76   21.13   1
  -1  14  10  120.40    8.79   1
  -8   1  11   26.76    3.71   1
  -7   1  11 2489.27   79.70   1
   6   1   7 1718.30   33.09  -2
  -6   1  11 1718.30   33.09   1
  -5   1  11  516.37   12.52   1
  -4   1  11  172.10   13.50   1
   3   1   9  169.14   11.23  -2
  -3   1  11  169.14   11.23   1
  -2   1  11 3636.81  137.02   1
  -1   1  11  347.17   34.61   1
   0   1  11 4373.61  468.61  -2
   0   1  11 4373.61  468.61   1
   1   1  11 5707.20  235.31   1
   2   1  11   26.25    3.62   1
  -3   1  13 4222.35   89.93  -2
   3   1  11 4222.35   89.93   1
   4   1  11   27.52    4.64   1
   5   1  11  108.06    6.90   1
  -6   1  15  363.59   11.58  -2
   6   1  11  363.59   11.58   1
   7   1  11  228.19    9.57   1
  -8   2  11  197.20    8.75   1
  -7   2  11  157.79   14.85   1
   6   2   7  246.55    9.97  -2
  -6   2  11  246.55    9.97   1
  -5   2  11 1372.29   28.12   1
  -4   2  11 2475.64   51.03   1
   3   2   9 1909.88   41.05  -2
  -3   2  11 1909.88   41.05   1
  -2   2  11   47.22   15.50   1
  -1   2  11    9.09   17.11   1
   0   2  11 3872.82  198.45  -2
   0   2  11 3872.82  198.45   1
   1   2  11 1764.48   53.37   1
   2   2  11  142.06    6.00   1
  -3   2  13  244.99   22.19  -2
   3   2  11  244.99   22.19   1
   4   2  11 1196.06   47.83   1
   5   2  11 1137.67   24.37   1
  -6   2  15  443.28   12.04  -2
   6   2  11  443.28   12.04   1
  -8   3  11   74.98    4.45   1
  -7   3  11  287.97   14.51   1
   6   3   7  535.01   12.68  -2
  -6   3  11  535.01   12.68   1
  -5   3  11  255.02    6.78   1
  -4   3  11   76.55    6.53   1
   3   3   9  871.57   24.84  -2
  -3   3  11  871.57   24.84   1
  -2   3  11   44.13    6.09   1
  -1   3  11  862.11   39.94   1
   0   3  11 3379.79   63.72  -2
   0   3  11 3379.79   63.72   1
   1   3  11  445.55   15.62   1
   2   3  11   53.56    5.94   1
  -3   3  13  419.87   22.83  -2
   3   3  11  419.87   22.83   1
   4   3  11  140.64    6.29   1
   5   3  11  908.70   25.37   1
  -6   3  15  136.00    6.01  -2
   6   3  11  136.00    6.01   1
  -7   4  11    6.00    5.08   1
   6   4   7  182.90    6.32  -2
  -6   4  11  182.90    6.32   1
  -5   4  11 1080.99   14.15   1
  -4   4  11 3372.87   44.61   1
   3   4   9 2343.76   75.55  -2
  -3   4  11 2343.76   75.55   1
  -2   4  11   55.65    5.30   1
  -1   4  11 1817.52   40.19   1
   0   4  11 5591.59   94.81  -2
   0   4  11 5591.59   94.81   1
   1   4  11 3774.76  124.85   1
   2   4  11  490.88   13.47   1
  -3   4  13  473.09   11.88  -2
   3   4  11  473.09   11.88   1
   4   4  11 1361.50   35.70   1
   5   4  11   67.57    4.93   1
  -6   4  15  829.28   19.92  -2
   6   4  11  829.28   19.92   1
  -7   5  11   64.23    5.20   1
   6   5   7   84.10    8.27  -2
  -6   5  11   84.10    8.27   1
  -5   5  11  411.63    7.98   1
  -4   5  11    9.74    3.65   1
   3   5   9  205.32   11.86  -2
  -3   5  11  205.32   11.86   1
  -2   5  11 4407.26   62.86   1
  -1   5  11  400.01   13.41   1
   0   5  11   62.79    6.22  -2
   0   5  11   62.79    6.22   1
   1   5  11 1054.78   27.23   1
   2   5  11   29.81    4.13   1
  -3   5  13 1972.89   47.20  -2
   3   5  11 1972.89   47.20   1
   4   5  11  649.63   20.22   1
   5   5  11  174.90    6.61   1
  -6   5  15  809.63   82.08  -2
   6   5  11  809.63   82.08   1
  -7   6  11  260.76   18.27   1
   6   6   7  111.23    5.37  -2
  -6   6  11  111.23    5.37   1
  -5   6  11    2.39    3.61   1
  -4   6  11  214.36    7.53   1
   3   6   9 2268.50   67.60  -2
  -3   6  11 2268.50   67.60   1
  -2   6  11 1274.93   24.77   1
  -1   6  11   19.25    4.66   1
   0   6  11   37.13    5.41  -2
   0   6  11   37.13    5.41   1
   1   6  11  481.73   14.48   1
   2   6  11    5.93    4.51   1
  -3   6  13 2447.35   42.59  -2
   3   6  11 2447.35   42.59   1
   4   6  11  817.64   18.03   1
   5   6  11   32.57    4.00   1
  -6   6  15    8.27    4.74  -2
   6   6  11    8.27    4.74   1
   6   7   7  610.02   25.99  -2
  -6   7  11  610.02   25.99   1
  -5   7  11 3537.39   52.57   1
  -4   7  11  131.58    5.34   1
   3   7   9  155.41   10.04  -2
  -3   7  11  155.41   10.04   1
  -2   7  11 1160.66   31.38   1
  -1   7  11  292.56   11.04   1
   0   7  11  308.05   11.27  -2
   0   7  11  308.05   11.27   1
   1   7  11  145.57   12.13   1
   2   7  11  419.29   11.90   1
  -3   7  13 3867.91   76.42  -2
   3   7  11 3867.91   76.42   1
   4   7  11  187.69    7.51   1
   5   7  11  384.26   12.71   1
   6   8   7  110.94   22.06  -2
  -6   8  11  110.94   22.06   1
  -5   8  11 6437.02  136.44   1
  -4   8  11  133.06    9.12   1
   3   8   9 2723.12   62.25  -2
  -3   8  11 2723.12   62.25   1
  -2   8  11  115.41    7.63   1
  -1   8  11 2370.95   42.83   1
   0   8  11   43.57    5.60  -2
   0   8  11   43.57    5.60   1
   1   8  11 7697.36  142.41   1
   2   8  11   69.25    6.26   1
  -3   8  13  550.66   36.43  -2
   3   8  11  550.66   36.43   1
   4   8  11   61.51    4.90   1
   5   8  11   22.01    4.79   1
   6   9   7   36.82   11.42  -2
  -6   9  11   36.82   11.42   1
  -5   9  11   11.35    5.91   1
  -4   9  11   12.12    5.72   1
   3   9   9  542.58   16.42  -2
  -3   9  11  542.58   16.42   1
  -2   9  11  840.99   20.20   1
  -1   9  11   66.10    4.76   1
   0   9  11 1383.15   22.60  -2
   0   9  11 1383.15   22.60   1
   1   9  11  283.25   11.08   1
   2   9  11   81.51    6.43   1
  -3   9  13   65.88    6.26  -2
   3   9  11   65.88    6.26   1
   4   9  11   25.88    5.40   1
   5   9  11    9.88    5.91   1
  -5  10  11 1298.61  190.90   1
  -4  10  11  374.86   12.56   1
   3  10   9   20.76    6.26  -2
  -3  10  11   20.76    6.26   1
  -2  10  11 1861.91   53.91   1
  -1  10  11 3058.87   48.10   1
   0  10  11 2827.31   69.71  -2
   0  10  11 2827.31   69.71   1
   1  10  11 2869.96   49.24   1
   2  10  11 1618.72   35.39   1
  -3  10  13  389.21    9.91  -2
   3  10  11  389.21    9.91   1
   4  10  11   12.47    5.36   1
  -5  11  11   99.62    6.55   1
  -4  11  11   45.01    5.06   1
   3  11   9  517.66   37.30  -2
  -3  11  11  517.66   37.30   1
  -2  11  11 2726.46   84.81   1
  -1  11  11  416.85   10.59   1
   0  11  11 1667.89   31.63  -2
   0  11  11 1667.89   31.63   1
   1  11  11  206.60    8.64   1
   2  11  11    6.11    2.56   1
  -3  11  13    3.27    6.28  -2
   3  11  11    3.27    6.28   1
  -4  12  11   89.45    8.10   1
   3  12   9  416.75   15.62  -2
  -3  12  11  416.75   15.62   1
  -2  12  11   34.18    4.95   1
  -1  12  11  323.17   13.45   1
   0  12  11    4.45    3.74  -2
   0  12  11    4.45    3.74   1
   1  12  11  738.28   15.79   1
   2  12  11  514.24   13.93   1
  -3  12  13   83.32    9.48  -2
   3  12  11   83.32    9.48   1
  -2  13  11  270.02    9.66   1
  -1  13  11   20.08    7.16   1
   0  13  11  183.92    7.56  -2
   0  13  11  183.92    7.56   1
   1  13  11   10.28    3.75   1
  -8   0  12  450.20   20.45   1
  -7   0  12   76.99   18.96   1
   6   0   8   95.66   11.79  -2
  -6   0  12   95.66   11.79   1
  -5   0  12 7145.53  199.68   1
  -4   0  12  370.76   21.57   1
   3   0  10  556.52   26.21  -2
  -3   0  12  556.52   26.21   1
  -2   0  12 1379.21  103.29   1
  -1   0  12  138.77   18.25   1
   0   0  12 3916.41  148.70  -2
   0   0  12 3916.41  148.70   1
   1   0  12 1135.15   39.85   1
   2   0  12 2631.56   56.49   1
  -3   0  14 8377.44  180.74  -2
   3   0  12 8377.44  180.74   1
   4   0  12 1852.52   49.26   1
   5   0  12 3140.62  115.79   1
  -6   0  16  664.47   19.78  -2
   6   0  12  664.47   19.78   1
  -8   1  12   44.90    5.26   1
  -7   1  12    4.88    6.09   1
   6   1   8  114.81    8.25  -2
  -6   1  12  114.81    8.25   1
  -5   1  12  381.06   12.42   1
  -4   1  12 1073.20   46.78   1
   3   1  10 8295.26  180.36  -2
  -3   1  12 8295.26  180.36   1
  -2   1  12  464.40   41.08   1
  -1   1  12 1838.33   82.75   1
   0   1  12   41.01    6.24  -2
   0   1  12   41.01    6.24   1
   1   1  12  950.40   34.24   1
   2   1  12 1434.57   32.14   1
  -3   1  14 2654.92   46.69  -2
   3   1  12 2654.92   46.69   1
   4   1  12  113.31    7.12   1
   5   1  12   11.31    4.44   1
  -6   1  16  161.32    7.01  -2
   6   1  12  161.32    7.01   1
  -7   2  12   62.29    7.62   1
   6   2   8 1216.82   19.70  -2
  -6   2  12 1216.82   19.70   1
  -5   2  12    5.72    4.51   1
  -4   2  12  637.17   15.93   1
   3   2  10 1555.10   35.70  -2
  -3   2  12 1555.10   35.70   1
  -2   2  12  142.58   11.06   1
  -1   2  12 4131.45  127.59   1
   0   2  1212729.78  257.99  -2
   0   2  1212729.78  257.99   1
   1   2  12  375.93    9.93   1
   2   2  12 3154.82   58.12   1
  -3   2  14 1977.50   34.39  -2
   3   2  12 1977.50   34.39   1
   4   2  12    2.83    4.49   1
   5   2  12  223.16    7.83   1
  -6   2  16  640.33   16.58  -2
   6   2  12  640.33   16.58   1
  -7   3  12  115.65    6.97   1
   6   3   8  472.61   10.53  -2
  -6   3  12  472.61   10.53   1
  -5   3  12    7.85    3.78   1
  -4   3  12  631.76   14.94   1
   3   3  10 1537.54   48.54  -2
  -3   3  12 1537.54   48.54   1
  -2   3  1210006.70  212.20   1
  -1   3  12  556.18   17.52   1
   0   3  12   64.41    5.46  -2
   0   3  12   64.41    5.46   1
   1   3  12 2456.32   47.49   1
   2   3  12 2185.86   42.89   1
  -3   3  14 1093.80   45.38  -2
   3   3  12 1093.80   45.38   1
   4   3  12  212.33    8.13   1
   5   3  12   14.12    4.24   1
  -6   3  16 2487.32   50.17  -2
   6   3  12 2487.32   50.17   1
  -7   4  12   14.84    4.33   1
   6   4   8 2068.79   33.16  -2
  -6   4  12 2068.79   33.16   1
  -5   4  12    8.65    3.27   1
  -4   4  12   25.90    4.39   1
   3   4  10  995.69   27.15  -2
  -3   4  12  995.69   27.15   1
  -2   4  12 3570.20   65.14   1
  -1   4  12 1197.38   29.95   1
   0   4  12 6972.95  136.27  -2
   0   4  12 6972.95  136.27   1
   1   4  12  357.99   16.11   1
   2   4  12   17.79    3.65   1
  -3   4  14  601.42   12.84  -2
   3   4  12  601.42   12.84   1
   4   4  12  266.28    8.27   1
   5   4  12  390.12   16.25   1
  -6   4  16   52.01    5.22  -2
   6   4  12   52.01    5.22   1
  -7   5  12   33.59    4.80   1
   6   5   8  124.33    9.52  -2
  -6   5  12  124.33    9.52   1
  -5   5  12   15.78    3.26   1
  -4   5  12 3093.74   41.95   1
   3   5  10 4858.65  166.31  -2
  -3   5  12 4858.65  166.31   1
  -2   5  12 2830.07   41.80   1
  -1   5  12 2208.39   48.13   1
   0   5  12  341.31   14.04  -2
   0   5  12  341.31   14.04   1
   1   5  12  268.89   13.00   1
   2   5  12 2306.85   65.71   1
  -3   5  14 3750.39   55.96  -2
   3   5  12 3750.39   55.96   1
   4   5  12  251.98    8.41   1
   5   5  12  516.98   13.14   1
   6   5  12  281.95   14.65   1
  -7   6  12   49.11   10.94   1
   6   6   8  937.80   35.07  -2
  -6   6  12  937.80   35.07   1
  -5   6  12 2661.25   40.79   1
  -4   6  12 1679.83   27.54   1
   3   6  10 1713.94   80.18  -2
  -3   6  12 1713.94   80.18   1
  -2   6  12  608.75   15.76   1
  -1   6  12  936.54   21.17   1
   0   6  12   13.95    4.89  -2
   0   6  12   13.95    4.89   1
   1   6  12    1.51    4.09   1
   2   6  12  936.07   28.73   1
  -3   6  14 2291.53   45.70  -2
   3   6  12 2291.53   45.70   1
   4   6  12 1095.56   24.19   1
   5   6  12 3687.28   67.93   1
  -5   7  12  985.04   20.78   1
  -4   7  12   33.34    5.05   1
   3   7  10 3573.98   86.70  -2
  -3   7  12 3573.98   86.70   1
  -2   7  12    2.81    5.36   1
  -1   7  12   46.20    5.96   1
   0   7  12  430.30   14.32  -2
   0   7  12  430.30   14.32   1
   1   7  12 1994.08   50.78   1
   2   7  12  367.30   18.59   1
  -3   7  14 1327.20   39.85  -2
   3   7  12 1327.20   39.85   1
   4   7  12  225.68    9.93   1
   5   7  12  173.32    9.12   1
   6   8   8  109.62    9.91  -2
  -6   8  12  109.62    9.91   1
  -5   8  12   29.26    6.11   1
  -4   8  12   50.34    6.83   1
   3   8  10 1168.14   31.78  -2
  -3   8  12 1168.14   31.78   1
  -2   8  12  848.30   21.10   1
  -1   8  12 1247.10   27.02   1
   0   8  12 3097.43   96.64  -2
   0   8  12 3097.43   96.64   1
   1   8  12  205.78   10.74   1
   2   8  12   59.88    5.79   1
  -3   8  14   43.19    9.91  -2
   3   8  12   43.19    9.91   1
   4   8  12  170.87    7.28   1
   5   8  12    7.41    6.55   1
   6   9   8 1080.76   44.65  -2
  -6   9  12 1080.76   44.65   1
  -5   9  12   18.41    5.57   1
  -4   9  12   20.80    5.35   1
   3   9  10  190.20   13.61  -2
  -3   9  12  190.20   13.61   1
  -2   9  12 2272.56   40.33   1
  -1   9  12  138.91    6.89   1
   0   9  12  191.43    7.19  -2
   0   9  12  191.43    7.19   1
   1   9  12 3666.40   64.22   1
   2   9  12 2296.34   39.08   1
  -3   9  14 1282.59   34.08  -2
   3   9  12 1282.59   34.08   1
   4   9  12  341.39   19.11   1
  -5  10  12   21.92    4.05   1
  -4  10  12   67.96    5.98   1
   3  10  10  589.46   21.86  -2
  -3  10  12  589.46   21.86   1
  -2  10  12    3.86    4.84   1
  -1  10  12    9.70    4.45   1
   0  10  12  834.80   21.86  -2
   0  10  12  834.80   21.86   1
   1  10  12    2.54    3.72   1
   2  10  12   33.66    3.55   1
  -3  10  14  202.91    7.36  -2
   3  10  12  202.91    7.36   1
   4  10  12   78.39    8.13   1
  -4  11  12   55.18    4.21   1
   3  11  10 1835.60   49.59  -2
  -3  11  12 1835.60   49.59   1
  -2  11  12  240.60   10.39   1
  -1  11  12  424.68   10.99   1
   0  11  12  864.74   18.80  -2
   0  11  12  864.74   18.80   1
   1  11  12 3008.31   72.60   1
   2  11  12   85.91    4.48   1
  -3  11  14 1322.80   50.87  -2
   3  11  12 1322.80   50.87   1
   3  12  10  135.71   27.74  -2
  -3  12  12  135.71   27.74   1
  -2  12  12   20.43   10.39   1
  -1  12  12  119.14   11.16   1
   0  12  12  195.15    9.12  -2
   0  12  12  195.15    9.12   1
   1  12  12    6.24    3.65   1
   2  12  12   97.68    9.54   1
  -2  13  12  224.85   16.47   1
  -1  13  12    2.85    5.21   1
   0  13  12  254.37   12.09  -2
   0  13  12  254.37   12.09   1
  -7   1  13  792.92   64.67   1
   6   1   9 1122.61   28.90  -2
  -6   1  13 1122.61   28.90   1
  -5   1  13 1191.64   25.72   1
  -4   1  13   15.71   10.05   1
   3   1  11 1944.66   67.11  -2
  -3   1  13 1944.66   67.11   1
  -2   1  13  274.29   34.84   1
  -1   1  13  168.73   11.20   1
   0   1  13   84.12   12.59  -2
   0   1  13   84.12   12.59   1
   1   1  13 5080.86   95.94   1
   2   1  13 1022.66   21.06   1
  -3   1  15  451.66   11.71  -2
   3   1  13  451.66   11.71   1
   4   1  13   85.17    5.63   1
   5   1  13  942.77   19.47   1
  -6   1  17   94.75    5.77  -2
   6   1  13   94.75    5.77   1
  -7   2  13   50.19   10.10   1
   6   2   9  481.67   14.63  -2
  -6   2  13  481.67   14.63   1
  -5   2  13  727.59   13.80   1
  -4   2  13    5.45    5.70   1
   3   2  11  508.39   16.23  -2
  -3   2  13  508.39   16.23   1
  -2   2  13 2553.66   80.16   1
  -1   2  13 1790.00   40.44   1
   0   2  13 2010.51   58.05  -2
   0   2  13 2010.51   58.05   1
   1   2  13  435.83   11.77   1
   2   2  13    4.59    4.08   1
  -3   2  15 2369.13   53.33  -2
   3   2  13 2369.13   53.33   1
   4   2  13  425.64   18.31   1
   5   2  13  351.37    9.59   1
  -6   2  17  104.37    7.66  -2
   6   2  13  104.37    7.66   1
  -7   3  13  218.29   10.22   1
   6   3   9  206.39    6.84  -2
  -6   3  13  206.39    6.84   1
  -5   3  13   37.97    3.91   1
  -4   3  13  572.31   18.52   1
   3   3  11  624.22   18.96  -2
  -3   3  13  624.22   18.96   1
  -2   3  13   56.26    9.89   1
  -1   3  13  135.41    9.19   1
   0   3  13  207.94   10.80  -2
   0   3  13  207.94   10.80   1
   1   3  13 1031.13   27.73   1
   2   3  13  957.65   19.00   1
  -3   3  15  213.43   33.11  -2
   3   3  13  213.43   33.11   1
   4   3  13   88.45    5.10   1
   5   3  13   15.83    4.47   1
  -6   3  17   34.98    3.96  -2
   6   3  13   34.98    3.96   1
  -7   4  13  334.06   12.08   1
   6   4   9 1772.88   30.17  -2
  -6   4  13 1772.88   30.17   1
  -5   4  13 1457.85   21.97   1
  -4   4  13   32.33    4.59   1
   3   4  11  428.10   13.93  -2
  -3   4  13  428.10   13.93   1
  -2   4  13 4301.11   71.32   1
  -1   4  13  107.22    7.67   1
   0   4  13 5032.27   95.00  -2
   0   4  13 5032.27   95.00   1
   1   4  13  436.42   16.84   1
   2   4  13   17.64    4.98   1
  -3   4  15 1441.82   79.53  -2
   3   4  13 1441.82   79.53   1
   4   4  13  486.26   14.15   1
   5   4  13  172.77    8.01   1
  -6   4  17   22.40    6.12  -2
   6   4  13   22.40    6.12   1
  -7   5  13   20.59    6.20   1
   6   5   9  151.01    6.34  -2
  -6   5  13  151.01    6.34   1
  -5   5  13    5.16    3.10   1
  -4   5  13  130.91    6.37   1
   3   5  11  795.82   25.06  -2
  -3   5  13  795.82   25.06   1
  -2   5  13  505.79   12.26   1
  -1   5  13  275.52   10.84   1
   0   5  13 6963.57  203.77  -2
   0   5  13 6963.57  203.77   1
   1   5  13   94.20    7.08   1
   2   5  13  784.08   27.41   1
  -3   5  15  272.75   40.52  -2
   3   5  13  272.75   40.52   1
   4   5  13    6.36    3.74   1
   5   5  13  198.59   11.63   1
   6   6   9  153.58    8.03  -2
  -6   6  13  153.58    8.03   1
  -5   6  13  500.22   14.52   1
  -4   6  13    9.85    3.98   1
   3   6  11 1027.77   35.95  -2
  -3   6  13 1027.77   35.95   1
  -2   6  13  620.64   18.02   1
  -1   6  13  711.74   16.35   1
   0   6  13   18.22    4.90  -2
   0   6  13   18.22    4.90   1
   1   6  13   29.22    4.22   1
   2   6  13  122.61    8.37   1
  -3   6  15   87.13    8.20  -2
   3   6  13   87.13    8.20   1
   4   6  13  594.25   18.13   1
   5   6  13  257.89   14.91   1
   6   7   9  269.67   17.32  -2
  -6   7  13  269.67   17.32   1
  -5   7  13   14.69    3.93   1
  -4   7  13 1935.97   36.28   1
   3   7  11 2569.82  100.99  -2
  -3   7  13 2569.82  100.99   1
  -2   7  13  184.80   11.87   1
  -1   7  13   17.88    4.50   1
   0   7  13 2384.06   68.15  -2
   0   7  13 2384.06   68.15   1
   1   7  13   16.73    4.92   1
   2   7  13   44.75    5.81   1
  -3   7  15  108.13   19.47  -2
   3   7  13  108.13   19.47   1
   4   7  13  253.69   11.56   1
   5   7  13  702.41   24.13   1
   6   8   9  583.67   26.11  -2
  -6   8  13  583.67   26.11   1
  -5   8  13  879.79   40.10   1
  -4   8  13  673.03   15.93   1
   3   8  11 2861.35   60.40  -2
  -3   8  13 2861.35   60.40   1
  -2   8  13  855.02   25.20   1
  -1   8  13  822.96   18.27   1
   0   8  13 1860.12   62.92  -2
   0   8  13 1860.12   62.92   1
   1   8  13   31.06    4.96   1
   2   8  13 1388.52   36.10   1
  -3   8  15 4660.70  114.78  -2
   3   8  13 4660.70  114.78   1
   4   8  13  362.24   18.67   1
  -5   9  13   46.30   15.29   1
  -4   9  13    6.49    4.42   1
   3   9  11  107.15    7.83  -2
  -3   9  13  107.15    7.83   1
  -2   9  13   67.41    5.75   1
  -1   9  13  993.61   21.89   1
   0   9  13  531.05   12.17  -2
   0   9  13  531.05   12.17   1
   1   9  13  307.61    9.78   1
   2   9  13  309.48    9.20   1
  -3   9  15   82.65    5.26  -2
   3   9  13   82.65    5.26   1
   4   9  13   21.19    8.23   1
  -5  10  13  520.53   22.78   1
  -4  10  13  169.62    9.43   1
   3  10  11  126.46   17.75  -2
  -3  10  13  126.46   17.75   1
  -2  10  13  281.38   10.52   1
  -1  10  13  514.30   20.26   1
   0  10  13 4406.28  107.22  -2
   0  10  13 4406.28  107.22   1
   1  10  13  212.26    7.79   1
   2  10  13   72.96    4.55   1
  -3  10  15 2465.97   98.45  -2
   3  10  13 2465.97   98.45   1
  -4  11  13  253.81   17.93   1
   3  11  11    5.48    3.73  -2
  -3  11  13    5.48    3.73   1
  -2  11  13  101.85    6.82   1
  -1  11  13   68.23    6.72   1
   0  11  13 2682.50   77.85  -2
   0  11  13 2682.50   77.85   1
   1  11  13  688.93   14.80   1
   2  11  13 1752.61   42.32   1
   3  12  11  854.13   39.80  -2
  -3  12  13  854.13   39.80   1
  -2  12  13  132.35    7.86   1
  -1  12  13  634.68   37.77   1
   0  12  13    6.88    8.71  -2
   0  12  13    6.88    8.71   1
   1  12  13   38.32   10.51   1
  -7   0  14 1162.69   49.80   1
   6   0  10 1270.62   50.23  -2
  -6   0  14 1270.62   50.23   1
  -5   0  14 2635.68   67.41   1
  -4   0  14 1617.59  156.26   1
   3   0  12 5064.10  295.49  -2
  -3   0  14 5064.10  295.49   1
  -2   0  14   40.01   22.67   1
  -1   0  14 1379.28   54.11   1
   0   0  14  395.32   23.88  -2
   0   0  14  395.32   23.88   1
   1   0  14 4326.13  132.34   1
   2   0  14  644.95   35.66   1
  -3   0  16 4323.57  136.12  -2
   3   0  14 4323.57  136.12   1
   4   0  14 1596.18   43.16   1
   5   0  14 1283.66   33.87   1
  -6   0  18  881.76   38.86  -2
   6   0  14  881.76   38.86   1
  -7   1  14 1036.18   32.95   1
   6   1  10  632.27   48.05  -2
  -6   1  14  632.27   48.05   1
  -5   1  14   41.39    6.49   1
  -4   1  14    7.66    7.05   1
   3   1  12  707.82   34.74  -2
  -3   1  14  707.82   34.74   1
  -2   1  14 1232.77   64.08   1
  -1   1  14 4271.68  163.86   1
   0   1  14 1497.84   57.19  -2
   0   1  14 1497.84   57.19   1
   1   1  14  904.04   24.67   1
   2   1  14  271.59   12.30   1
  -3   1  16  354.01   12.03  -2
   3   1  14  354.01   12.03   1
   4   1  14 1392.57   28.80   1
   5   1  14 1298.75   39.25   1
   6   1  14  388.54   19.92   1
  -7   2  14  928.47   33.35   1
   6   2  10  271.58    9.13  -2
  -6   2  14  271.58    9.13   1
  -5   2  14   17.91    4.63   1
  -4   2  14  744.58   19.34   1
   3   2  12  779.74   90.11  -2
  -3   2  14  779.74   90.11   1
  -2   2  14  668.62   25.98   1
  -1   2  14  576.62   23.20   1
   0   2  14   10.56    6.36  -2
   0   2  14   10.56    6.36   1
   1   2  14  350.80   11.51   1
   2   2  14 2407.49   50.08   1
  -3   2  16 2002.96  195.03  -2
   3   2  14 2002.96  195.03   1
   4   2  14 1513.57   39.47   1
   5   2  14  244.59    8.21   1
  -7   3  14  137.75    8.92   1
   6   3  10 2048.87   41.61  -2
  -6   3  14 2048.87   41.61   1
  -5   3  14  593.00   10.35   1
  -4   3  14  307.34   11.15   1
   3   3  12 1378.25   39.63  -2
  -3   3  14 1378.25   39.63   1
  -2   3  14   12.98    6.03   1
  -1   3  14  832.49   22.84   1
   0   3  14 8613.48  397.07  -2
   0   3  14 8613.48  397.07   1
   1   3  14   14.08    4.82   1
   2   3  14  190.47    9.43   1
  -3   3  16 2027.63   34.21  -2
   3   3  14 2027.63   34.21   1
   4   3  14  177.85    7.75   1
   5   3  14 1017.24   27.90   1
  -7   4  14   34.38    6.81   1
   6   4  10  104.76    8.92  -2
  -6   4  14  104.76    8.92   1
  -5   4  14   29.92    3.58   1
  -4   4  14 2179.89   40.37   1
   3   4  12  525.39   19.23  -2
  -3   4  14  525.39   19.23   1
  -2   4  14  889.19   21.05   1
  -1   4  14  581.66   23.13   1
   0   4  14   15.19    5.91  -2
   0   4  14   15.19    5.91   1
   1   4  14 1981.98   95.22   1
   2   4  14 2585.51   53.36   1
  -3   4  16  258.50   11.92  -2
   3   4  14  258.50   11.92   1
   4   4  14  158.98    8.38   1
   5   4  14  231.36   11.22   1
   6   5  10  225.24   12.20  -2
  -6   5  14  225.24   12.20   1
  -5   5  14  498.27   10.84   1
  -4   5  14   68.17    7.50   1
   3   5  12 3035.09   64.81  -2
  -3   5  14 3035.09   64.81   1
  -2   5  14 2238.42   52.88   1
  -1   5  14   32.28    6.15   1
   0   5  14 4274.54   91.03  -2
   0   5  14 4274.54   91.03   1
   1   5  14    8.65    6.67   1
   2   5  14  433.51   13.00   1
  -3   5  16  199.95    9.86  -2
   3   5  14  199.95    9.86   1
   4   5  14 1354.75   52.17   1
   5   5  14   60.49    7.41   1
   6   6  10 1344.67   59.06  -2
  -6   6  14 1344.67   59.06   1
  -5   6  14  725.56   19.63   1
  -4   6  14 1060.39   22.79   1
   3   6  12 1546.39   45.03  -2
  -3   6  14 1546.39   45.03   1
  -2   6  14 5117.20  159.38   1
  -1   6  14  919.12   22.67   1
   0   6  14   82.19    6.84  -2
   0   6  14   82.19    6.84   1
   1   6  14  179.78    8.41   1
   2   6  14  517.14   18.29   1
  -3   6  16  526.19   70.80  -2
   3   6  14  526.19   70.80   1
   4   6  14    6.83    4.11   1
   5   6  14    3.28    2.91   1
   6   7  10  368.78   19.31  -2
  -6   7  14  368.78   19.31   1
  -5   7  14  378.39   17.73   1
  -4   7  14   38.66    5.34   1
   3   7  12  143.03   17.77  -2
  -3   7  14  143.03   17.77   1
  -2   7  14  336.41   15.55   1
  -1   7  14 2951.57   65.81   1
   0   7  14   26.86    5.18  -2
   0   7  14   26.86    5.18   1
   1   7  14  157.42    7.19   1
   2   7  14  429.88   19.39   1
  -3   7  16   38.62    5.26  -2
   3   7  14   38.62    5.26   1
   4   7  14  663.26   20.39   1
  -5   8  14   63.89    8.27   1
  -4   8  14   91.47    5.73   1
   3   8  12  112.21    7.70  -2
  -3   8  14  112.21    7.70   1
  -2   8  14 1283.75   58.49   1
  -1   8  14 1328.73   37.96   1
   0   8  14  181.54    7.75  -2
   0   8  14  181.54    7.75   1
   1   8  14 1750.67   41.92   1
   2   8  14 1160.03   38.84   1
  -3   8  16  557.89   20.11  -2
   3   8  14  557.89   20.11   1
   4   8  14    7.67    8.49   1
  -5   9  14 2768.33  111.95   1
  -4   9  14  307.14   10.41   1
   3   9  12 1690.73   33.20  -2
  -3   9  14 1690.73   33.20   1
  -2   9  14   42.05    5.28   1
  -1   9  14  310.46   16.35   1
   0   9  14  713.75   17.92  -2
   0   9  14  713.75   17.92   1
   1   9  14 1886.29   34.04   1
   2   9  14  445.61   10.62   1
  -3   9  16  573.92   68.74  -2
   3   9  14  573.92   68.74   1
  -4  10  14  266.28   15.31   1
   3  10  12  109.22    5.27  -2
  -3  10  14  109.22    5.27   1
  -2  10  14   25.72    5.66   1
  -1  10  14    3.03    3.67   1
   0  10  14   95.91    6.67  -2
   0  10  14   95.91    6.67   1
   1  10  14  379.98   11.57   1
   2  10  14  124.06    6.74   1
  -3  10  16  416.68   28.55  -2
   3  10  14  416.68   28.55   1
   3  11  12  392.64   70.65  -2
  -3  11  14  392.64   70.65   1
  -2  11  14  281.84   10.40   1
  -1  11  14 1040.30   27.45   1
   0  11  14   12.99    6.43  -2
   0  11  14   12.99    6.43   1
   1  11  14   -0.21    6.78   1
  -1  12  14  180.29    9.20   1
   0  12  14  465.69   38.82  -2
   0  12  14  465.69   38.82   1
  -7   1  15  217.93    8.24   1
   6   1  11  164.73    6.23  -2
  -6   1  15  164.73    6.23   1
  -5   1  15 5995.12   87.58   1
  -4   1  15 1237.76   35.90   1
   3   1  13  175.80   31.36  -2
  -3   1  15  175.80   31.36   1
  -2   1  15  580.59   44.25   1
  -1   1  15 1836.87   80.75   1
   0   1  15  982.55   25.48  -2
   0   1  15  982.55   25.48   1
   1   1  15  280.94   12.54   1
   2   1  15  170.34    9.21   1
  -3   1  17 1369.44   42.24  -2
   3   1  15 1369.44   42.24   1
   4   1  15  221.74    7.97   1
   5   1  15  443.66   16.32   1
  -7   2  15   11.88    2.86   1
   6   2  11  325.12   10.70  -2
  -6   2  15  325.12   10.70   1
  -5   2  15   20.24    4.33   1
  -4   2  15   48.78    6.40   1
   3   2  13 1956.88   64.80  -2
  -3   2  15 1956.88   64.80   1
  -2   2  15   33.40    9.25   1
  -1   2  15  259.66   23.15   1
   0   2  15 2779.54   94.88  -2
   0   2  15 2779.54   94.88   1
   1   2  15   69.85    7.21   1
   2   2  15 2767.11   57.57   1
  -3   2  17  384.26   21.54  -2
   3   2  15  384.26   21.54   1
   4   2  15  150.04    7.36   1
   5   2  15  335.85    8.92   1
  -7   3  15   18.44    4.91   1
   6   3  11   51.05    3.97  -2
  -6   3  15   51.05    3.97   1
  -5   3  15  222.57    6.10   1
  -4   3  15  491.15   17.17   1
   3   3  13  553.91   17.25  -2
  -3   3  15  553.91   17.25   1
  -2   3  15    0.51    6.67   1
  -1   3  15  796.43   29.16   1
   0   3  15  158.55   11.16  -2
   0   3  15  158.55   11.16   1
   1   3  15  144.90    9.73   1
   2   3  15  217.74   10.78   1
  -3   3  17  974.79   22.28  -2
   3   3  15  974.79   22.28   1
   4   3  15  133.39    5.89   1
   5   3  15  207.35   11.81   1
   6   4  11  452.50   17.93  -2
  -6   4  15  452.50   17.93   1
  -5   4  15  563.81   11.89   1
  -4   4  15  290.85   13.30   1
   3   4  13 2124.63   51.78  -2
  -3   4  15 2124.63   51.78   1
  -2   4  15  521.79   16.64   1
  -1   4  15 2604.83   65.87   1
   0   4  15 1560.32   62.62  -2
   0   4  15 1560.32   62.62   1
   1   4  15 1684.65   62.60   1
   2   4  15 2905.36   78.36   1
  -3   4  17  237.64    9.30  -2
   3   4  15  237.64    9.30   1
   4   4  15   49.71    6.35   1
   5   4  15   88.24    7.76   1
   6   5  11  833.52   26.83  -2
  -6   5  15  833.52   26.83   1
  -5   5  15  507.47   12.13   1
  -4   5  15  911.75   22.80   1
   3   5  13  728.75   34.23  -2
  -3   5  15  728.75   34.23   1
  -2   5  15  214.58    9.22   1
  -1   5  15   52.74    7.51   1
   0   5  15 2994.75   93.19  -2
   0   5  15 2994.75   93.19   1
   1   5  15  154.23   14.33   1
   2   5  15  802.77   28.41   1
  -3   5  17  278.13   29.55  -2
   3   5  15  278.13   29.55   1
   4   5  15  298.28   15.73   1
   5   5  15   19.65    3.88   1
   6   6  11   22.14    7.24  -2
  -6   6  15   22.14    7.24   1
  -5   6  15    7.53    4.48   1
  -4   6  15  170.19    7.67   1
   3   6  13   11.35   12.28  -2
  -3   6  15   11.35   12.28   1
  -2   6  15    4.39    5.07   1
  -1   6  15  397.35   16.52   1
   0   6  15  757.97   26.74  -2
   0   6  15  757.97   26.74   1
   1   6  15   11.63    5.75   1
   2   6  15  158.15   10.19   1
  -3   6  17   32.99    6.35  -2
   3   6  15   32.99    6.35   1
   4   6  15   18.09    5.51   1
  -5   7  15  779.87   26.75   1
  -4   7  15  188.30    9.02   1
   3   7  13  350.89   15.49  -2
  -3   7  15  350.89   15.49   1
  -2   7  15 1698.34   77.79   1
  -1   7  15  988.39   27.34   1
   0   7  15 3520.90   95.10  -2
   0   7  15 3520.90   95.10   1
   1   7  15   78.06    8.23   1
   2   7  15    3.53    4.37   1
  -3   7  17  176.97   17.00  -2
   3   7  15  176.97   17.00   1
   4   7  15    2.20    3.45   1
  -5   8  15  286.13   16.42   1
  -4   8  15  519.57   14.47   1
   3   8  13 2808.37   68.09  -2
  -3   8  15 2808.37   68.09   1
  -2   8  15   99.97   12.19   1
  -1   8  15  533.28   22.91   1
   0   8  15  349.01   13.02  -2
   0   8  15  349.01   13.02   1
   1   8  15  206.32    9.70   1
   2   8  15  242.36   17.47   1
  -3   8  17 1507.90   44.78  -2
   3   8  15 1507.90   44.78   1
  -4   9  15   47.37    5.70   1
   3   9  13   22.38    5.94  -2
  -3   9  15   22.38    5.94   1
  -2   9  15   72.50    6.25   1
  -1   9  15   34.10    5.44   1
   0   9  15  598.56   40.90  -2
   0   9  15  598.56   40.90   1
   1   9  15 1291.92   26.21   1
   2   9  15    1.21    3.82   1
  -3   9  17  236.13   10.78  -2
   3   9  15  236.13   10.78   1
  -4  10  15   37.22    5.08   1
   3  10  13 2525.60  238.02  -2
  -3  10  15 2525.60  238.02   1
  -2  10  15    9.51    4.51   1
  -1  10  15  384.19   20.00   1
   0  10  15   46.58    9.54  -2
   0  10  15   46.58    9.54   1
   1  10  15 1132.61   80.30   1
   2  10  15  827.34   37.72   1
  -2  11  15  374.61   17.86   1
  -1  11  15    3.75    6.51   1
   0  11  15  656.08   35.18  -2
   0  11  15  656.08   35.18   1
   1  11  15   15.85   11.20   1
   6   0  12 1367.92   30.66  -2
  -6   0  16 1367.92   30.66   1
  -5   0  16 2938.67   55.14   1
  -4   0  16  132.13   10.19   1
   3   0  1421328.70  617.33  -2
  -3   0  1621328.70  617.33   1
  -2   0  16 1071.94   52.20   1
  -1   0  16  751.80   41.52   1
   0   0  16  248.17   16.03  -2
   0   0  16  248.17   16.03   1
   1   0  16 1859.22   69.48   1
   2   0  16    9.82   15.25   1
  -3   0  18 4273.62  197.40  -2
   3   0  16 4273.62  197.40   1
   4   0  16   55.89    7.47   1
   5   0  16  334.92   42.08   1
   6   1  12  285.08    8.41  -2
  -6   1  16  285.08    8.41   1
  -5   1  16 1763.08   28.45   1
  -4   1  16  986.70   29.21   1
   3   1  14   96.03   12.29  -2
  -3   1  16   96.03   12.29   1
  -2   1  16  727.99   33.90   1
  -1   1  16  113.80   11.31   1
   0   1  16   59.50    5.66  -2
   0   1  16   59.50    5.66   1
   1   1  16  790.94   32.23   1
   2   1  16  436.14   21.32   1
  -3   1  18  696.80   35.56  -2
   3   1  16  696.80   35.56   1
   4   1  16  133.21    7.24   1
   5   1  16  116.05    6.43   1
   6   2  12  752.25   17.57  -2
  -6   2  16  752.25   17.57   1
  -5   2  16 1879.17   26.60   1
  -4   2  16  104.81   10.19   1
   3   2  14 3267.71   91.51  -2
  -3   2  16 3267.71   91.51   1
  -2   2  16  597.78   21.40   1
  -1   2  16  286.36   22.44   1
   0   2  16  203.99    9.40  -2
   0   2  16  203.99    9.40   1
   1   2  16  238.00   16.01   1
   2   2  16  189.49    8.39   1
  -3   2  18  121.16    6.57  -2
   3   2  16  121.16    6.57   1
   4   2  16    2.11    3.81   1
   5   2  16  877.03   37.30   1
   6   3  12 2683.04   49.83  -2
  -6   3  16 2683.04   49.83   1
  -5   3  16  189.80    5.58   1
  -4   3  16   38.86    6.31   1
   3   3  14 1133.26   38.32  -2
  -3   3  16 1133.26   38.32   1
  -2   3  16  773.15   26.88   1
  -1   3  16 1550.14   40.66   1
   0   3  16 5012.31  145.28  -2
   0   3  16 5012.31  145.28   1
   1   3  16 2290.68   71.59   1
   2   3  16 1458.68   29.42   1
  -3   3  18 1525.95   39.34  -2
   3   3  16 1525.95   39.34   1
   4   3  16  260.94   12.18   1
   5   3  16    1.46    5.69   1
   6   4  12   34.39    6.25  -2
  -6   4  16   34.39    6.25   1
  -5   4  16  240.81    6.71   1
  -4   4  16   50.78    7.05   1
   3   4  14   89.77    9.64  -2
  -3   4  16   89.77    9.64   1
  -2   4  16 5057.40  107.20   1
  -1   4  16  622.86   31.41   1
   0   4  16    4.07    5.86  -2
   0   4  16    4.07    5.86   1
   1   4  16   -0.64    5.82   1
   2   4  16   65.71    6.76   1
  -3   4  18  747.56   28.23  -2
   3   4  16  747.56   28.23   1
   4   4  16 1675.13  120.58   1
  -5   5  16  377.85   14.85   1
  -4   5  16  291.88    8.30   1
   3   5  14   56.80   10.59  -2
  -3   5  16   56.80   10.59   1
  -2   5  16  245.98   16.43   1
  -1   5  16  920.67   23.79   1
   0   5  16  171.45    9.68  -2
   0   5  16  171.45    9.68   1
   1   5  16  153.89   14.86   1
   2   5  16 2039.26   80.42   1
  -3   5  18  542.95   94.51  -2
   3   5  16  542.95   94.51   1
   4   5  16  539.01   19.22   1
  -5   6  16   67.81    4.85   1
  -4   6  16  668.56   16.58   1
   3   6  14 2080.30  202.69  -2
  -3   6  16 2080.30  202.69   1
  -2   6  16  229.41   51.28   1
  -1   6  16   -0.24    6.11   1
   0   6  16 3877.08  167.23  -2
   0   6  16 3877.08  167.23   1
   1   6  16  132.91   15.51   1
   2   6  16 1155.90   34.52   1
  -3   6  18   23.73    4.60  -2
   3   6  16   23.73    4.60   1
   4   6  16    6.55    3.62   1
  -5   7  16 1830.45  116.61   1
  -4   7  16  908.25   25.43   1
   3   7  14   38.06    5.52  -2
  -3   7  16   38.06    5.52   1
  -2   7  16  147.77   12.20   1
  -1   7  16  121.27   10.21   1
   0   7  16  167.88    9.65  -2
   0   7  16  167.88    9.65   1
   1   7  16 2240.21   53.30   1
   2   7  16   78.24    9.16   1
  -3   7  18  248.19   20.90  -2
   3   7  16  248.19   20.90   1
  -4   8  16  136.54   11.33   1
   3   8  14  223.08   13.04  -2
  -3   8  16  223.08   13.04   1
  -2   8  16  362.37   16.51   1
  -1   8  16  319.76   15.60   1
   0   8  16  886.33   30.38  -2
   0   8  16  886.33   30.38   1
   1   8  16  207.94    8.99   1
   2   8  16 1108.97   32.06   1
  -3   8  18  916.81   28.93  -2
   3   8  16  916.81   28.93   1
  -4   9  16  157.37   10.34   1
   3   9  14 1044.34   68.45  -2
  -3   9  16 1044.34   68.45   1
  -2   9  16  194.88    7.56   1
  -1   9  16 1810.25   87.41   1
   0   9  16  591.15   28.32  -2
   0   9  16  591.15   28.32   1
   1   9  16   81.45    7.73   1
   2   9  16   58.94   18.61   1
   3  10  14  110.89    8.01  -2
  -3  10  16  110.89    8.01   1
  -2  10  16  177.24    6.62   1
  -1  10  16  372.05   15.29   1
   0  10  16   25.31    5.09  -2
   0  10  16   25.31    5.09   1
   1  10  16   14.63    4.26   1
   6   1  13  389.34   26.33  -2
  -6   1  17  389.34   26.33   1
  -5   1  17  811.27   14.75   1
  -4   1  17  730.54   24.92   1
   3   1  15 2801.35   90.82  -2
  -3   1  17 2801.35   90.82   1
  -2   1  17   19.56   14.13   1
  -1   1  17 2234.79   90.23   1
   0   1  17  128.92   10.48  -2
   0   1  17  128.92   10.48   1
   1   1  17   10.40    5.71   1
   2   1  17   43.64    7.44   1
  -3   1  19 2572.35  156.24  -2
   3   1  17 2572.35  156.24   1
   4   1  17   49.01    5.44   1
   6   2  13  123.63    7.74  -2
  -6   2  17  123.63    7.74   1
  -5   2  17  464.64    9.26   1
  -4   2  17  474.16   15.42   1
   3   2  15  580.59   18.53  -2
  -3   2  17  580.59   18.53   1
  -2   2  17   59.14    8.21   1
  -1   2  17  627.17   50.22   1
   0   2  17 2624.74  101.66  -2
   0   2  17 2624.74  101.66   1
   1   2  17  288.17   10.21   1
   2   2  17  345.02   39.13   1
  -3   2  19  357.34   15.14  -2
   3   2  17  357.34   15.14   1
   4   2  17  280.31   14.72   1
   6   3  13   31.34    4.21  -2
  -6   3  17   31.34    4.21   1
  -5   3  17  193.04    5.52   1
  -4   3  17  317.51   12.65   1
   3   3  15  249.11   16.20  -2
  -3   3  17  249.11   16.20   1
  -2   3  17    0.82    6.53   1
  -1   3  17    3.07    7.86   1
   0   3  17   73.86    7.61  -2
   0   3  17   73.86    7.61   1
   1   3  17  228.98   10.59   1
   2   3  17  146.29    8.23   1
  -3   3  19   53.08    9.22  -2
   3   3  17   53.08    9.22   1
   4   3  17   91.19    5.13   1
   6   4  13  171.65   10.00  -2
  -6   4  17  171.65   10.00   1
  -5   4  17  207.45    6.03   1
  -4   4  17  769.39   21.39   1
   3   4  15   65.91    9.95  -2
  -3   4  17   65.91    9.95   1
  -2   4  17    6.38    6.21   1
  -1   4  17  312.56   11.64   1
   0   4  17 5067.38  162.87  -2
   0   4  17 5067.38  162.87   1
   1   4  17  757.59   18.51   1
   2   4  17  953.33   34.59   1
  -3   4  19  863.46   31.20  -2
   3   4  17  863.46   31.20   1
   4   4  17  500.29   13.23   1
  -5   5  17  576.34   16.76   1
  -4   5  17  167.04    6.00   1
   3   5  15  507.58   22.48  -2
  -3   5  17  507.58   22.48   1
  -2   5  17  542.69   30.73   1
  -1   5  17  727.86   17.37   1
   0   5  17 1236.69   29.63  -2
   0   5  17 1236.69   29.63   1
   1   5  17  706.22   35.29   1
   2   5  17 1683.38   67.46   1
  -3   5  19   15.81    4.44  -2
   3   5  17   15.81    4.44   1
   4   5  17    9.05    4.65   1
  -5   6  17   91.21   10.85   1
  -4   6  17    5.88    3.87   1
   3   6  15   83.64   12.88  -2
  -3   6  17   83.64   12.88   1
  -2   6  17    6.29   11.57   1
  -1   6  17   88.90    8.84   1
   0   6  17   28.46    8.42  -2
   0   6  17   28.46    8.42   1
   1   6  17   56.33    7.31   1
   2   6  17   50.85    5.35   1
  -3   6  19  124.96    9.05  -2
   3   6  17  124.96    9.05   1
  -4   7  17   23.24    4.26   1
   3   7  15 1415.18   33.92  -2
  -3   7  17 1415.18   33.92   1
  -2   7  17    6.01    4.04   1
  -1   7  17 2358.39  133.19   1
   0   7  17  114.60    7.64  -2
   0   7  17  114.60    7.64   1
   1   7  17  479.23   15.49   1
   2   7  17 1193.59   28.48   1
  -3   7  19  371.83   17.85  -2
   3   7  17  371.83   17.85   1
  -4   8  17  237.94   10.62   1
   3   8  15 2282.05   56.87  -2
  -3   8  17 2282.05   56.87   1
  -2   8  17  804.95   17.50   1
  -1   8  17 1203.96   37.74   1
   0   8  17   22.99    6.09  -2
   0   8  17   22.99    6.09   1
   1   8  17   79.65    7.01   1
   2   8  17   29.86    5.57   1
   3   9  15  152.32   21.24  -2
  -3   9  17  152.32   21.24   1
  -2   9  17  356.54   13.42   1
  -1   9  17    6.82    3.63   1
   0   9  17  595.39   80.74  -2
   0   9  17  595.39   80.74   1
   1   9  17  336.30   18.41   1
  -1  10  17 1101.89  183.94   1
   6   0  14   99.77   14.86  -2
  -6   0  18   99.77   14.86   1
  -5   0  18  322.17   10.62   1
  -4   0  18  504.76   21.80   1
   3   0  16  816.86  373.34  -2
  -3   0  18  816.86  373.34   1
  -2   0  18  940.48   51.05   1
  -1   0  1812511.58  501.89   1
   0   0  18  230.99   30.50  -2
   0   0  18  230.99   30.50   1
   1   0  18 1270.73  128.74   1
   2   0  18  194.75   21.97   1
  -3   0  20 1477.22   50.57  -2
   3   0  18 1477.22   50.57   1
   4   0  18   64.63    9.65   1
  -5   1  18   78.43    3.85   1
  -4   1  18   49.35    7.57   1
   3   1  16 3810.36  177.04  -2
  -3   1  18 3810.36  177.04   1
  -2   1  18  329.59   26.37   1
  -1   1  18  706.12   42.25   1
   0   1  18  214.89   13.09  -2
   0   1  18  214.89   13.09   1
   1   1  18   17.42    5.45   1
   2   1  18   38.85    4.50   1
  -3   1  20  308.43   23.89  -2
   3   1  18  308.43   23.89   1
   4   1  18    9.16    3.84   1
  -5   2  18  475.32    9.65   1
  -4   2  18  901.63   30.29   1
   3   2  16  127.18    8.42  -2
  -3   2  18  127.18    8.42   1
  -2   2  18 1164.52   34.39   1
  -1   2  18  801.43   46.91   1
   0   2  18 1663.32   62.11  -2
   0   2  18 1663.32   62.11   1
   1   2  18   30.92    5.41   1
   2   2  18  138.56   11.85   1
  -3   2  20    8.79    4.10  -2
   3   2  18    8.79    4.10   1
   4   2  18    0.47    4.08   1
  -5   3  18   99.62    5.84   1
  -4   3  18 1807.77   40.13   1
   3   3  16  397.12   17.91  -2
  -3   3  18  397.12   17.91   1
  -2   3  18   40.83    8.12   1
  -1   3  18    7.03    6.38   1
   0   3  18  389.09   26.29  -2
   0   3  18  389.09   26.29   1
   1   3  18  114.76    7.01   1
   2   3  18 7319.90  206.86   1
  -3   3  20  521.80   15.69  -2
   3   3  18  521.80   15.69   1
  -5   4  18  307.52   21.52   1
  -4   4  18  642.48   12.67   1
   3   4  16  458.47   19.16  -2
  -3   4  18  458.47   19.16   1
  -2   4  18   37.96    7.17   1
  -1   4  18  185.14   11.61   1
   0   4  18 4867.78  119.93  -2
   0   4  18 4867.78  119.93   1
   1   4  18  240.29    9.83   1
   2   4  18  126.73    7.82   1
  -3   4  20  295.41   14.32  -2
   3   4  18  295.41   14.32   1
  -5   5  18  420.45   27.38   1
  -4   5  18   92.59    3.99   1
   3   5  16 2603.14  118.32  -2
  -3   5  18 2603.14  118.32   1
  -2   5  18   13.35    5.38   1
  -1   5  18  731.32   18.92   1
   0   5  18   34.84    5.05  -2
   0   5  18   34.84    5.05   1
   1   5  18    1.52    4.29   1
   2   5  18   47.93    5.80   1
  -3   5  20   93.52   10.04  -2
   3   5  18   93.52   10.04   1
  -4   6  18  445.14   14.17   1
   3   6  16   28.75    4.76  -2
  -3   6  18   28.75    4.76   1
  -2   6  18   38.44   11.15   1
  -1   6  18 1254.22   69.80   1
   0   6  18  156.55    8.00  -2
   0   6  18  156.55    8.00   1
   1   6  18  316.91   12.61   1
   2   6  18  396.40   16.97   1
  -4   7  18   15.68    4.65   1
   3   7  16 2986.57   62.18  -2
  -3   7  18 2986.57   62.18   1
  -2   7  18  398.73   13.03   1
  -1   7  18  294.53   46.16   1
   0   7  18  355.93   26.03  -2
   0   7  18  355.93   26.03   1
   1   7  18  204.57    9.68   1
   2   7  18  229.87   18.14   1
   3   8  16   48.00    7.50  -2
  -3   8  18   48.00    7.50   1
  -2   8  18  272.76   19.93   1
  -1   8  18  170.59   19.12   1
   0   8  18 2226.16   58.03  -2
   0   8  18 2226.16   58.03   1
   1   8  18   26.09    7.37   1
  -2   9  18  130.65   11.29   1
  -1   9  18   14.57    5.42   1
   0   9  18  200.54   15.18  -2
   0   9  18  200.54   15.18   1
  -5   1  19    9.11    2.69   1
  -4   1  19  120.39    5.66   1
   3   1  17 2149.08   60.42  -2
  -3   1  19 2149.08   60.42   1
  -2   1  19  710.44   30.51   1
  -1   1  19  328.51   35.08   1
   0   1  19 1199.92   41.91  -2
   0   1  19 1199.92   41.91   1
   1   1  19 1964.16   49.58   1
   2   1  19   29.33    5.23   1
  -3   1  21   96.77    8.43  -2
   3   1  19   96.77    8.43   1
  -5   2  19    7.29    2.23   1
  -4   2  19  275.33   10.08   1
   3   2  17  354.59   13.46  -2
  -3   2  19  354.59   13.46   1
  -2   2  19   63.43    8.24   1
  -1   2  19 1342.39   41.92   1
   0   2  19  248.29   17.98  -2
   0   2  19  248.29   17.98   1
   1   2  19   11.25    4.21   1
   2   2  19  176.44   13.50   1
  -3   2  21   13.06    3.85  -2
   3   2  19   13.06    3.85   1
  -5   3  19  100.14    8.88   1
  -4   3  19  180.33    4.96   1
   3   3  17   56.45    6.12  -2
  -3   3  19   56.45    6.12   1
  -2   3  19   59.64    7.69   1
  -1   3  19    0.25    5.70   1
   0   3  19   64.04    8.02  -2
   0   3  19   64.04    8.02   1
   1   3  19  163.88    7.99   1
   2   3  19  192.55   11.76   1
  -5   4  19   75.84    7.58   1
  -4   4  19    4.08    2.24   1
   3   4  17  457.09   23.57  -2
  -3   4  19  457.09   23.57   1
  -2   4  19  767.24   27.77   1
  -1   4  19  538.94   17.28   1
   0   4  19  300.55    9.93  -2
   0   4  19  300.55    9.93   1
   1   4  19  293.22   20.54   1
   2   4  19  524.32   18.59   1
  -4   5  19 2860.43  159.10   1
   3   5  17   26.11    5.41  -2
  -3   5  19   26.11    5.41   1
  -2   5  19   11.35    5.90   1
  -1   5  19   52.65    8.70   1
   0   5  19  691.20   26.67  -2
   0   5  19  691.20   26.67   1
   1   5  19   14.68    3.70   1
   2   5  19 1985.31   83.12   1
  -4   6  19    5.95    7.15   1
   3   6  17  364.74   10.90  -2
  -3   6  19  364.74   10.90   1
  -2   6  19  206.55   23.27   1
  -1   6  19   93.32   12.93   1
   0   6  19    2.55    4.22  -2
   0   6  19    2.55    4.22   1
   1   6  19  186.87    9.87   1
   2   6  19   70.67    5.77   1
   3   7  17  258.18   57.87  -2
  -3   7  19  258.18   57.87   1
  -2   7  19  117.02    7.45   1
  -1   7  19  433.57   17.05   1
   0   7  19  226.59    9.93  -2
   0   7  19  226.59    9.93   1
   1   7  19  291.29   78.83   1
  -2   8  19    6.38    6.03   1
  -1   8  19 3027.06  538.59   1
  -4   0  20  644.30   14.97   1
   3   0  18 1027.11   32.39  -2
  -3   0  20 1027.11   32.39   1
  -2   0  20   86.57   12.67   1
  -1   0  20 1332.29   62.56   1
   0   0  20  683.02   35.44  -2
   0   0  20  683.02   35.44   1
   1   0  20 5411.15  187.20   1
   2   0  20  381.40   22.16   1
  -4   1  20  222.71    6.24   1
   3   1  18   57.73   12.61  -2
  -3   1  20   57.73   12.61   1
  -2   1  20  354.84   16.05   1
  -1   1  20 2269.04   72.29   1
   0   1  20    1.81    8.96  -2
   0   1  20    1.81    8.96   1
   1   1  20  521.83   21.28   1
   2   1  20    9.22    5.13   1
  -4   2  20 1016.63   15.97   1
   3   2  18   24.96    4.69  -2
  -3   2  20   24.96    4.69   1
  -2   2  20  245.86   13.39   1
  -1   2  20  727.28   20.79   1
   0   2  20  965.10   36.13  -2
   0   2  20  965.10   36.13   1
   1   2  20   10.59    7.42   1
   2   2  20 1480.68   65.12   1
  -4   3  20 2317.80   80.40   1
   3   3  18  199.78    9.96  -2
  -3   3  20  199.78    9.96   1
  -2   3  20  787.40   28.15   1
  -1   3  20   38.02    6.19   1
   0   3  20  110.88    6.85  -2
   0   3  20  110.88    6.85   1
   1   3  20    7.11    3.86   1
   2   3  20   79.81   15.30   1
  -4   4  20 1944.87  126.27   1
   3   4  18  149.36    4.48  -2
  -3   4  20  149.36    4.48   1
  -2   4  20 2045.80   80.32   1
  -1   4  20    6.78    4.44   1
   0   4  20   80.20    5.61  -2
   0   4  20   80.20    5.61   1
   1   4  20  505.89   14.12   1
   2   4  20  985.76   43.54   1
   3   5  18  606.75   19.40  -2
  -3   5  20  606.75   19.40   1
  -2   5  20  238.60   33.66   1
  -1   5  20 2153.06   92.82   1
   0   5  20    8.44    9.48  -2
   0   5  20    8.44    9.48   1
  -2   6  20  124.30   14.35   1
  -1   6  20   28.35    5.69   1
   0   6  20  175.56   13.27  -2
   0   6  20  175.56   13.27   1
   3   1  19   17.98    3.38  -2
  -3   1  21   17.98    3.38   1
  -2   1  21   62.18    6.79   1
  -1   1  21 3448.22   83.61   1
   0   1  21   83.18    8.62  -2
   0   1  21   83.18    8.62   1
   1   1  21 1063.71   53.59   1
   3   2  19   25.41    3.67  -2
  -3   2  21   25.41    3.67   1
  -2   2  21 1364.32   44.36   1
  -1   2  21  223.29    9.69   1
   0   2  21  219.61    9.18  -2
   0   2  21  219.61    9.18   1
   1   2  21 1007.16   67.23   1
  -3   3  21  402.33   21.80   1
  -2   3  21  268.39    9.42   1
  -1   3  21   37.44    4.61   1
   0   3  21  191.01    7.63  -2
   0   3  21  191.01    7.63   1
   1   3  21   24.73    7.32   1
  -3   4  21   98.59    9.57   1
  -2   4  21 1053.50   35.47   1
  -1   4  21   50.32    9.05   1
   0   4  21    7.32    7.07  -2
   0   4  21    7.32    7.07   1
  -2   5  21 1001.72   42.49   1
  -1   5  21  448.08   20.36   1
  -2   0  22 1964.62   80.79   1
  -1   0  22  149.57   12.93   1
   0   0  22  913.19  210.85  -2
   0   0  22  913.19  210.85   1
  -2   1  22  310.45   12.93   1
  -1   1  22   45.82    3.74   1
   0   1  22  976.86   29.27  -2
   0   1  22  976.86   29.27   1
  -2   2  22  356.88   19.41   1
  -1   2  22   55.20    6.03   1
   0   0   0    0.00    0.00   0
;
_shelx_hkl_checksum     14179
_shelx_res_file
;
TITL 20230530nat1_auto_a.res in P2(1)/c
    structure_rev.res
    created by SHELXL-2019/3 at 15:36:51 on 07-Apr-2026
CELL  1.54184   6.9498  12.3041  17.4871   90.000   97.742   90.000
ZERR     4.00   0.0002   0.0002   0.0003    0.000    0.002    0.000
LATT   1
SYMM  - X, 1/2 + Y, 1/2 - Z
SFAC  C    H    CL   CU   N    O    S
UNIT  32   56   8    4    16   12   8
MERG   2
OMIT     3   7  16
EQIV $1 1-X,1-Y,1-Z
EQIV $2 +X,1.5-Y,0.5+Z
EQIV $3 1-X,1-Y,2-Z
EQIV $4 1-X,-0.5+Y,1.5-Z
EQIV $5 2-X, -0.5+Y, 1.5-Z
EQIV $6 X, 0.5-Y, O.5+Z
DFIX  0.87 0.02 N2 H1N
DFIX  0.87 0.02 N3 H2N
DFIX  0.87 0.02 N4 H4N N4 H3N
DFIX 0.85 0.02 O1 H1O
HTAB  O1 O1W_$1
HTAB  O1W CL2
HTAB  O1W CL1_$4
HTAB  N2 CL2_$3
HTAB  N3 O2_$2
HTAB  N4 O2_$2
HTAB  C5 CL1_$5
RTAB O..O S1 O1_$6
RTAB XHY C1 S1 O1_$6
MORE -1
SHEL 8 0.8
FMAP   2
PLAN   8
SIZE     0.04   0.08   0.10
ACTA
HTAB    2.00000
BOND   $H
CONF
L.S.  10
TEMP     -173
WGHT    0.038700    2.873600
BASF   0.21281
FVAR       1.02980
CU1   4    0.796272    0.576098    0.872353    11.00000    0.01900    0.00855 =
         0.01162    0.00069    0.00407   -0.00177
CL1   3    0.906469    0.733499    0.829069    11.00000    0.03014    0.01167 =
         0.02118    0.00057    0.01037   -0.00604
CL2   3    0.423782    0.585624    0.801742    11.00000    0.01810    0.01751 =
         0.01524    0.00310    0.00398    0.00129
S1    7    0.719465    0.262573    0.994495    11.00000    0.02705    0.00880 =
         0.01308    0.00256    0.00326   -0.00133
S2    7    0.915706    0.478857    0.772285    11.00000    0.01817    0.01245 =
         0.01167    0.00128    0.00323    0.00042
O1    6    0.737551    0.480442    0.478911    11.00000    0.06655    0.01628 =
         0.01503    0.00040    0.00410    0.00593
H1O   2    0.710187    0.520329    0.437046    11.00000    0.03753
O2    6    0.743088    0.640871    0.538792    11.00000    0.04208    0.01186 =
         0.01719    0.00146   -0.00010    0.00175
O1W   6    0.347484    0.435058    0.656241    11.00000    0.03483    0.02555 =
         0.01867    0.00062   -0.00120   -0.00630
N1    5    0.754661    0.429584    0.910764    11.00000    0.01492    0.00963 =
         0.01238   -0.00014    0.00191    0.00135
N2    5    0.734883    0.471016    1.042577    11.00000    0.02144    0.01020 =
         0.01088    0.00138    0.00339   -0.00068
N3    5    0.769627    0.632790    0.974271    11.00000    0.02052    0.00816 =
         0.01388   -0.00157    0.00286   -0.00121
N4    5    0.728625    0.634402    1.104609    11.00000    0.02493    0.01204 =
         0.01252   -0.00011    0.00383    0.00033
C1    1    0.738250    0.400781    0.981738    11.00000    0.01466    0.01028 =
         0.01314    0.00150    0.00103    0.00012
C2    1    0.733002    0.244277    0.897395    11.00000    0.02593    0.01039 =
         0.01402   -0.00055    0.00424    0.00022
C3    1    0.749994    0.340273    0.861814    11.00000    0.01497    0.01032 =
         0.01603   -0.00057    0.00210    0.00037
C4    1    0.744931    0.583679    1.037593    11.00000    0.01283    0.01012 =
         0.01493   -0.00009    0.00004    0.00001
C5    1    0.757200    0.362067    0.778276    11.00000    0.02237    0.00989 =
         0.01688   -0.00164    0.00381    0.00060
C6    1    0.812637    0.548969    0.685159    11.00000    0.02222    0.01252 =
         0.01468    0.00205    0.00320    0.00264
C7    1    0.806328    0.478083    0.614321    11.00000    0.03327    0.01287 =
         0.01428    0.00176    0.00514    0.00339
C8    1    0.759378    0.542990    0.540870    11.00000    0.02144    0.01347 =
         0.01557    0.00016    0.00466    0.00129
H1W   2    0.343103    0.476315    0.695008    11.00000    0.03891
H2W   2    0.279632    0.376793    0.663069    11.00000    0.04986
H1N   2    0.701129    0.443816    1.083235    11.00000    0.02053
H2N   2    0.769294    0.702345    0.980662    11.00000    0.02627
H3N   2    0.696875    0.596355    1.141616    11.00000    0.01630
H4N   2    0.726209    0.703780    1.107834    11.00000    0.01998
H2    2    0.720762    0.177672    0.877845    11.00000    0.03467
H5A   2    0.639335    0.380495    0.752285    11.00000    0.02481
H5B   2    0.803024    0.300610    0.754234    11.00000    0.01741
H6A   2    0.686978    0.573481    0.689690    11.00000    0.01031
H6B   2    0.902709    0.603773    0.682865    11.00000    0.02863
H7A   2    0.713002    0.418324    0.614144    11.00000    0.02966
H7B   2    0.921111    0.442508    0.612890    11.00000    0.04208
HKLF 5
REM  20230530nat1_auto_a.res in P2(1)/c
REM wR2 = 0.0890, GooF = S = 1.063, Restrained GooF = 1.063 for all data
REM R1 = 0.0323 for 2850 Fo > 4sig(Fo) and 0.0339 for all 3019 data
REM 238 parameters refined using 5 restraints
END
WGHT      0.0387      2.8736
REM Instructions for potential hydrogen bonds
HTAB O1 O1W_$1
HTAB O1W Cl2
HTAB O1W Cl1_$4
HTAB N2 Cl2_$3
HTAB N3 O2_$2
HTAB N4 Cl2_$3
HTAB N4 O2_$2
HTAB C2 O1_$6
HTAB C5 O1W
HTAB C5 Cl1_$5
HTAB C6 Cl2
HTAB C7 Cl1_$5
REM Highest difference peak  0.466,  deepest hole -0.412,  1-sigma level  0.092
Q1    1   0.7240  0.2466  0.9419  11.00000  0.05    0.47
Q2    1   0.7846  0.5931  0.9331  11.00000  0.05    0.46
Q3    1   0.7515  0.2504  1.0514  11.00000  0.05    0.41
Q4    1   0.5080  0.4276  1.1105  11.00000  0.05    0.40
Q5    1   0.8615  0.6009  0.9399  11.00000  0.05    0.40
Q6    1   0.7718  0.4221  0.9453  11.00000  0.05    0.39
Q7    1   0.7342  0.5877  0.8055  11.00000  0.05    0.39
Q8    1   0.8608  0.4980  0.7120  11.00000  0.05    0.38
;
_shelx_res_checksum     58799
