# Supplementary material for: A serendipitous product of the reaction of famotidine with copper(II)
Source: Acta Crystallogr E Crystallogr Commun. 2026 Apr 24;82(Pt 5):494–9. doi: 10.1107/S2056989026003804 (PMC13148205; doi:10.1107/S2056989026003804)
Supplement: Supplementary file 2 [file e-82-00494-Isup2.hkl]

data_I                                                                          
_shelx_title ' 20230530nat1_auto_a.res in P2(1)/c'                              
_shelx_refln_list_code          4                                               
_shelx_F_calc_maximum      296.97                                               
_exptl_crystal_F_000       836.00                                               
_reflns_d_resolution_high  0.8000                                               
                                                                                
loop_                                                                           
 _space_group_symop_operation_xyz                                               
 'x, y, z'                                                                      
 '-x, y+1/2, -z+1/2'                                                            
 '-x, -y, -z'                                                                   
 'x, -y-1/2, z-1/2'                                                             
                                                                                
_cell_length_a     6.9498                                                       
_cell_length_b    12.3041                                                       
_cell_length_c    17.4871                                                       
_cell_angle_alpha  90.000                                                       
_cell_angle_beta   97.742                                                       
_cell_angle_gamma  90.000                                                       
                                                                                
_shelx_F_squared_multiplier     1.000                                           
                                                                                
loop_                                                                           
 _refln_index_h                                                                 
 _refln_index_k                                                                 
 _refln_index_l                                                                 
 _refln_F_squared_calc                                                          
 _refln_F_squared_meas                                                          
 _refln_F_squared_sigma                                                         
 _refln_observed_status                                                         
   1   0   0       2239.83       2066.09        86.91 o                         
   2   0   0      88193.12      94294.49      2615.00 o                         
   3   0   0        805.16        881.02        61.26 o                         
   4   0   0       9219.71       9873.70       296.89 o                         
   5   0   0          8.68          5.64         6.36 o                         
   6   0   0      11847.53      11730.47       281.33 o                         
   7   0   0        234.62        209.66        14.96 o                         
   8   0   0         47.10         55.78        11.25 o                         
   1   1   0         58.08         71.64        11.95 o                         
   2   1   0       8192.02       8196.98       250.91 o                         
   3   1   0       1037.32       1117.49        46.54 o                         
   4   1   0        106.21        122.04         8.61 o                         
   5   1   0        561.13        573.35        18.36 o                         
   6   1   0       1258.20       1245.04        32.48 o                         
   7   1   0         32.69         25.90         7.27 o                         
   8   1   0       1315.41       1326.31        47.35 o                         
   0   2   0      22846.50      23865.86       659.42 o                         
   1   2   0          6.09         11.47         3.80 o                         
   2   2   0       2097.67       1855.96        42.39 o                         
   3   2   0       2351.55       2538.49        72.31 o                         
   4   2   0         51.02         42.39         6.62 o                         
   5   2   0       3471.04       3432.28        73.79 o                         
   6   2   0        575.35        649.34        56.41 o                         
   7   2   0        956.68        939.25        34.43 o                         
   8   2   0        362.74        330.38        10.40 o                         
   1   3   0      10362.51      10133.75       165.15 o                         
   2   3   0          5.28          2.54         3.99 o                         
   3   3   0      24179.61      24556.43       488.09 o                         
   4   3   0        720.95        620.45        22.45 o                         
   5   3   0        209.14        216.32         9.01 o                         
   6   3   0       1833.88       1878.38        70.35 o                         
   7   3   0        915.95        938.28        41.14 o                         
   8   3   0          0.25          1.03         2.73 o                         
   0   4   0       1528.17       1466.94       131.25 o                         
   1   4   0       5803.69       6160.00       161.55 o                         
   2   4   0       1040.46       1032.87        27.50 o                         
   3   4   0       2009.17       2311.66       116.09 o                         
   4   4   0       1248.62       1299.39        37.81 o                         
   5   4   0       5643.77       5650.62        92.13 o                         
   6   4   0        153.72        159.74        12.92 o                         
   7   4   0         44.73         73.50         7.77 o                         
   8   4   0         47.24         36.27         6.03 o                         
   1   5   0        381.67        500.15        31.04 o                         
   2   5   0       3135.93       3158.84        68.00 o                         
   3   5   0       3151.71       3872.77       111.49 o                         
   4   5   0       1693.74       1687.92        27.42 o                         
   5   5   0       1698.03       1638.56        34.48 o                         
   6   5   0       2136.34       2303.82        52.76 o                         
   7   5   0        264.74        293.11        11.27 o                         
   8   5   0       1079.04        835.43        94.54 o                         
   0   6   0      25153.97      25535.88      1013.44 o                         
   1   6   0        504.53        532.04        23.97 o                         
   2   6   0       2614.64       2557.17        78.17 o                         
   3   6   0        758.02        676.12        49.02 o                         
   4   6   0        116.24        113.10         5.91 o                         
   5   6   0        931.11        927.75        20.26 o                         
   6   6   0        321.62        321.64        10.03 o                         
   7   6   0        135.62        138.57         8.78 o                         
   1   7   0        280.79        259.81        21.78 o                         
   2   7   0       5273.77       5276.83       155.07 o                         
   3   7   0        739.16        726.30        14.61 o                         
   4   7   0        454.96        454.67        10.94 o                         
   5   7   0          0.36          3.15         4.38 o                         
   6   7   0        363.08        408.37        21.57 o                         
   7   7   0        165.57        233.12        13.32 o                         
   0   8   0        447.47        669.41        47.30 o                         
   1   8   0        585.72        616.75        25.53 o                         
   2   8   0          0.04         10.89         2.85 o                         
   3   8   0       1978.03       1980.21       111.95 o                         
   4   8   0         55.51         59.04         5.04 o                         
   5   8   0       4828.06       4935.30        78.21 o                         
   6   8   0       1019.61       1094.36        24.02 o                         
   7   8   0        239.76        268.55        15.08 o                         
   1   9   0       3591.95       3392.12        58.43 o                         
   2   9   0       1361.94       1298.58        34.29 o                         
   3   9   0       2895.92       2971.24        51.82 o                         
   4   9   0        160.30        178.48         6.95 o                         
   5   9   0         19.54         30.22         4.55 o                         
   6   9   0       1367.03       1675.36        77.22 o                         
   0  10   0       2239.09       2273.76        39.42 o                         
   1  10   0        196.06        172.70         6.10 o                         
   2  10   0       2329.60       2358.68        45.68 o                         
   3  10   0        215.97        263.09        32.28 o                         
   4  10   0        490.89        567.72        17.14 o                         
   5  10   0        430.45        460.26        13.34 o                         
   6  10   0         95.99         97.69        10.41 o                         
   1  11   0       1669.17       1517.01        36.13 o                         
   2  11   0       2868.74       2863.82        57.24 o                         
   3  11   0        224.35        256.41         8.75 o                         
   4  11   0         32.15         47.20         7.02 o                         
   5  11   0         70.35         65.66         4.82 o                         
   6  11   0        909.90        637.07        29.03 o                         
   0  12   0       5099.33       5405.90       105.04 o                         
   1  12   0         77.66         66.00         4.76 o                         
   2  12   0        331.73        337.13         9.09 o                         
   3  12   0        419.64        487.30        28.06 o                         
   4  12   0         25.25         31.39         4.48 o                         
   5  12   0        183.21        168.96         8.05 o                         
   1  13   0       3742.76       3806.52       165.73 o                         
   2  13   0          2.20          3.21         5.46 o                         
   3  13   0       1102.73       1265.25       363.17 o                         
   4  13   0         64.33         72.27         5.55 o                         
   0  14   0        757.54        781.61        26.11 o                         
   1  14   0          8.71         14.25         2.89 o                         
   2  14   0        348.93        315.76        22.56 o                         
   3  14   0        297.97        488.23        17.44 o                         
   1  15   0          0.28          2.45         2.38 o                         
  -8   1   1       1251.31       1320.21        39.66 o                         
  -7   1   1         36.13         44.34         5.27 o                         
  -6   1   1       1032.56       1153.38        47.96 o                         
  -5   1   1       1091.76        998.32        23.36 o                         
  -4   1   1        883.64        987.08        32.39 o                         
  -3   1   1       6211.33       6131.50       270.46 o                         
  -2   1   1       8053.57       7741.30       321.35 o                         
  -1   1   1      10092.71       9774.66       470.97 o                         
   1   1   1       7039.40       7355.89       169.17 o                         
   2   1   1      36909.78      39384.41       892.52 o                         
   3   1   1         93.21        137.79        10.29 o                         
   4   1   1       1567.44       1657.90        44.10 o                         
   5   1   1         60.88         50.69         6.99 o                         
   6   1   1       4266.89       4289.69        98.14 o                         
   7   1   1          8.46        103.57        13.99 o                         
   8   1   1       1067.13       1034.64        28.27 o                         
  -8   2   1        139.50        129.71         7.54 o                         
  -7   2   1        104.37         91.12         7.47 o                         
  -6   2   1        866.71        817.54        24.33 o                         
  -5   2   1       3181.49       3155.03        62.06 o                         
  -4   2   1        353.81        293.95        14.00 o                         
  -3   2   1       1597.94       1708.12        67.95 o                         
  -2   2   1        906.89        872.44        36.23 o                         
  -1   2   1        323.55        263.80        13.40 o                         
   0   2   1       1634.33       1861.01        31.86 o                         
   1   2   1         53.93        120.65         5.29 o                         
   2   2   1       4522.50       4589.54        98.67 o                         
   3   2   1       6288.28       6269.29       136.48 o                         
   4   2   1       1205.04       1199.38        45.55 o                         
   5   2   1       1372.75       1250.88        25.33 o                         
   6   2   1        478.28        449.94        13.56 o                         
   7   2   1        289.34        264.78        10.83 o                         
   8   2   1       1601.10       1482.09        33.22 o                         
  -8   3   1        129.33        109.61         7.41 o                         
  -7   3   1         12.79         16.32         5.77 o                         
  -6   3   1        149.05        144.30        19.12 o                         
  -5   3   1         10.93          7.75         5.76 o                         
  -4   3   1        171.64        163.26        10.83 o                         
  -3   3   1        865.50        993.22        31.85 o                         
  -2   3   1       6324.99       6439.47       190.93 o                         
  -1   3   1         63.23         40.47         5.34 o                         
   0   3   1       5696.79       5987.46       139.15 o                         
   1   3   1         60.56         54.67         5.33 o                         
   2   3   1         12.94         10.52         3.60 o                         
   3   3   1        960.65        978.34        34.49 o                         
   4   3   1        335.71        332.26        13.55 o                         
   5   3   1          1.18          8.05         4.52 o                         
   6   3   1         19.82         20.46         6.05 o                         
   7   3   1         23.16         33.62         6.13 o                         
   8   3   1         15.39         14.12         3.20 o                         
  -8   4   1        142.09        133.51         9.84 o                         
  -7   4   1          8.32          8.65         7.04 o                         
  -6   4   1        605.08        701.37        69.89 o                         
  -5   4   1       4474.30       4408.37       105.98 o                         
  -4   4   1       2981.80       2933.64        71.33 o                         
  -3   4   1        155.51        168.73         8.65 o                         
  -2   4   1       5182.91       5000.04       104.80 o                         
  -1   4   1       2831.87       2799.81        52.37 o                         
   0   4   1       3008.25       2972.69        63.06 o                         
   1   4   1        237.34        312.45         9.62 o                         
   2   4   1        130.46        146.48        10.10 o                         
   3   4   1       9976.53      10134.12       211.06 o                         
   4   4   1          1.29          1.21         6.42 o                         
   5   4   1       3497.49       3464.61        58.52 o                         
   6   4   1        581.53        573.05        19.59 o                         
   7   4   1        624.24        660.75        24.71 o                         
   8   4   1        382.47        393.68        13.33 o                         
  -8   5   1          6.28          6.69         3.69 o                         
  -7   5   1         78.47         81.04         9.82 o                         
  -6   5   1        201.42        191.56         8.93 o                         
  -5   5   1        584.04        565.58        14.70 o                         
  -4   5   1         30.54         36.73         3.87 o                         
  -3   5   1      18618.48      19867.33       355.59 o                         
  -2   5   1       2367.92       2573.25        50.97 o                         
  -1   5   1         82.37        101.00        13.25 o                         
   0   5   1       5787.81       6340.69       171.84 o                         
   1   5   1          5.54          4.33         2.26 o                         
   2   5   1       3886.35       3924.76        84.57 o                         
   3   5   1       3085.80       3104.73        83.05 o                         
   4   5   1       3066.01       3058.20        48.33 o                         
   5   5   1       3107.94       3038.59        45.74 o                         
   6   5   1        981.98        987.45        26.45 o                         
   7   5   1        529.11        596.79        20.55 o                         
   8   5   1          0.55          4.83         2.46 o                         
  -7   6   1          8.52         95.23        13.89 o                         
  -6   6   1        100.07        110.47        10.28 o                         
  -5   6   1        306.87        283.07        10.41 o                         
  -4   6   1        887.68        867.90        17.16 o                         
  -3   6   1       1337.83       1391.31        64.03 o                         
  -2   6   1       2590.80       2592.19        79.11 o                         
  -1   6   1        333.30        441.48        22.49 o                         
   0   6   1        431.41        422.47        22.07 o                         
   1   6   1        108.13        185.91        13.04 o                         
   2   6   1        107.68        112.56         7.99 o                         
   3   6   1         44.07         41.84        13.81 o                         
   4   6   1         24.25         29.60         3.74 o                         
   5   6   1          6.34         10.24         3.82 o                         
   6   6   1        247.85        296.87        15.69 o                         
   7   6   1         66.43         67.91         6.50 o                         
  -7   7   1        118.26        107.11         7.69 o                         
  -6   7   1        107.72        130.40        13.27 o                         
  -5   7   1          8.88         14.92         6.02 o                         
  -4   7   1        117.53        123.71         7.87 o                         
  -3   7   1       5278.34       5270.34        95.63 o                         
  -2   7   1          0.89          5.56         5.80 o                         
  -1   7   1        931.23        825.30        30.58 o                         
   0   7   1       8785.24       9168.20       268.14 o                         
   1   7   1         92.71         86.47         8.23 o                         
   2   7   1       9574.00       9467.05       377.61 o                         
   3   7   1        965.08       1019.58        83.08 o                         
   4   7   1       1389.38       1354.25        23.64 o                         
   5   7   1        566.81        584.14        14.53 o                         
   6   7   1       1393.00       1521.96        45.14 o                         
   7   7   1        187.74        185.72         8.79 o                         
  -7   8   1         63.92         55.61         4.56 o                         
  -6   8   1       3879.27       4208.98        92.37 o                         
  -5   8   1         12.15         13.75         4.59 o                         
  -4   8   1         69.43         75.45         6.88 o                         
  -3   8   1        312.66        260.87         9.58 o                         
  -2   8   1        479.58        461.87         9.90 o                         
  -1   8   1         25.22         11.86        11.62 o                         
   0   8   1      11485.03      11694.06       482.98 o                         
   1   8   1       1770.68       1778.85        48.39 o                         
   2   8   1       2231.01       2271.47        50.01 o                         
   3   8   1       1218.51       1234.99        41.29 o                         
   4   8   1        579.82        585.85        17.50 o                         
   5   8   1         16.95         18.44         4.45 o                         
   6   8   1        488.60        529.51        29.26 o                         
   7   8   1        285.85        288.58        18.77 o                         
  -7   9   1          1.02         31.87        14.17 o                         
  -6   9   1        415.22        427.13        14.91 o                         
  -5   9   1        780.46        824.92        17.38 o                         
  -4   9   1       1187.12       1249.51        25.03 o                         
  -3   9   1       4403.16       4592.37       103.72 o                         
  -2   9   1         93.37        102.89         4.48 o                         
  -1   9   1         74.18         64.53         3.27 o                         
   0   9   1        690.14        723.53        13.09 o                         
   1   9   1         64.76         52.38         3.09 o                         
   2   9   1        173.68        186.39         6.01 o                         
   3   9   1        496.69        472.08        11.32 o                         
   4   9   1       1284.58       1354.17        26.86 o                         
   5   9   1        402.50        428.90        12.06 o                         
   6   9   1         43.00         32.06         6.95 o                         
  -6  10   1       1563.22       1763.80       135.75 o                         
  -5  10   1        582.76        615.47        16.15 o                         
  -4  10   1         80.49        101.34         6.65 o                         
  -3  10   1         91.45        100.85         7.19 o                         
  -2  10   1        236.94        245.53         7.29 o                         
  -1  10   1        622.15        629.59        12.21 o                         
   0  10   1       2915.81       2929.55        60.78 o                         
   1  10   1        675.62        666.96        12.60 o                         
   2  10   1          0.48         -1.74         3.38 o                         
   3  10   1       4006.66       4050.74        93.05 o                         
   4  10   1         23.74         30.96         5.41 o                         
   5  10   1       1001.40       1030.79        24.34 o                         
   6  10   1         45.17         36.85         6.08 o                         
  -6  11   1        111.40         79.31         5.53 o                         
  -5  11   1        220.00        223.82         7.61 o                         
  -4  11   1         63.31         64.23         5.80 o                         
  -3  11   1       3321.84       3379.59       103.38 o                         
  -2  11   1          5.83          3.62         3.45 o                         
  -1  11   1        307.94        279.15         7.61 o                         
   0  11   1         11.80         13.64         3.67 o                         
   1  11   1         15.23         15.09         3.37 o                         
   2  11   1         53.35         64.31         4.74 o                         
   3  11   1        321.23        331.34        13.51 o                         
   4  11   1          3.17         22.24         7.52 o                         
   5  11   1       1617.51       1600.94        40.27 o                         
  -5  12   1        179.66        191.42         8.23 o                         
  -4  12   1        119.38        114.10         6.10 o                         
  -3  12   1       2062.78       2195.92        43.96 o                         
  -2  12   1        151.68        162.96         8.02 o                         
  -1  12   1       2606.86       2633.60        84.26 o                         
   0  12   1       2223.92       2283.68        58.70 o                         
   1  12   1       1342.02       1310.58        31.13 o                         
   2  12   1       1066.67       1096.05        25.82 o                         
   3  12   1          6.41         20.00         4.95 o                         
   4  12   1        740.28        737.49        25.12 o                         
   5  12   1        201.79        190.77        18.65 o                         
  -4  13   1        418.88        420.24        15.16 o                         
  -3  13   1       1049.60       1125.60        31.47 o                         
  -2  13   1          3.77          2.87         5.45 o                         
  -1  13   1       1151.89       1142.23        20.86 o                         
   0  13   1       4353.81       4464.46        62.37 o                         
   1  13   1        263.59        284.53         7.85 o                         
   2  13   1       4425.30       4495.03       126.11 o                         
   3  13   1        200.23        250.46        32.66 o                         
   4  13   1        151.23        148.57         9.34 o                         
  -3  14   1        136.67         87.11         7.15 o                         
  -2  14   1        322.90        292.85        11.30 o                         
  -1  14   1        132.43        130.66         4.74 o                         
   0  14   1        448.80        455.74        10.16 o                         
   1  14   1        324.12        320.40         8.84 o                         
   2  14   1        572.69        540.52        17.46 o                         
   3  14   1        109.92        114.27         5.23 o                         
  -1  15   1          9.53          9.44         2.48 o                         
   0  15   1        189.56        192.11        11.86 o                         
   1  15   1          2.31          3.17         3.25 o                         
  -8   0   2         35.44         40.66         5.21 o                         
  -7   0   2        417.18        433.46        17.58 o                         
  -6   0   2       2176.05       2038.32        62.65 o                         
  -5   0   2         53.68         53.75         8.53 o                         
  -4   0   2      15033.16      16014.83       671.49 o                         
  -3   0   2        271.14        296.27        34.53 o                         
  -2   0   2      12862.76      14174.49       572.36 o                         
  -1   0   2       4617.73       5052.23       207.95 o                         
   1   0   2      21827.81      22238.88       618.72 o                         
   2   0   2      70713.16      77871.00      2155.87 o                         
   3   0   2       4956.27       5213.64       157.75 o                         
   4   0   2      12509.05      12604.50       371.77 o                         
   5   0   2        238.94        316.42        27.78 o                         
   6   0   2       1269.99       1284.20       107.73 o                         
   7   0   2       1105.56       1081.81        29.04 o                         
   8   0   2       5022.38       5362.44       217.42 o                         
  -8   1   2        189.03        175.57         7.09 o                         
  -7   1   2        421.03        436.51        14.30 o                         
  -6   1   2        582.12        518.74        16.76 o                         
  -5   1   2        102.07         95.10         7.40 o                         
  -4   1   2          1.64         -8.29        22.10 o                         
  -3   1   2       1805.36       1925.77       103.72 o                         
  -2   1   2       4486.47       4831.83       208.31 o                         
  -1   1   2       2622.10       2636.86       113.69 o                         
   0   1   2       1074.15        953.72        26.61 o                         
   1   1   2        188.74        178.23         7.40 o                         
   2   1   2       1505.40       1714.29        34.58 o                         
   3   1   2        843.47        788.98        23.90 o                         
   4   1   2       7504.06       7477.40       189.51 o                         
   5   1   2        543.27        525.97        35.02 o                         
   6   1   2        785.20        808.21        32.14 o                         
   7   1   2        384.99        386.92        18.37 o                         
   8   1   2        646.86        647.62        19.93 o                         
  -8   2   2        106.06         77.46         4.40 o                         
  -7   2   2        109.12        126.98         9.51 o                         
  -6   2   2       1784.67       1735.62        37.25 o                         
  -5   2   2          1.83          1.22         4.32 o                         
  -4   2   2         24.77         35.60        12.45 o                         
  -3   2   2       2710.77       2858.06        99.64 o                         
  -2   2   2       1428.03       1517.50        54.86 o                         
  -1   2   2         43.38         46.15         7.44 o                         
   0   2   2       2076.25       2164.64        54.76 o                         
   1   2   2        621.67        744.37        33.68 o                         
   2   2   2        165.39        187.13         7.23 o                         
   3   2   2       1106.07       1262.75        38.72 o                         
   4   2   2       1307.07       1243.32        31.29 o                         
   5   2   2        696.24        658.56        17.91 o                         
   6   2   2        463.13        477.61        17.30 o                         
   7   2   2        539.42        583.32        19.46 o                         
   8   2   2        871.30        764.08        24.52 o                         
  -8   3   2        996.60        876.32        17.80 o                         
  -7   3   2        311.05        295.16        11.03 o                         
  -6   3   2       2523.71       2696.94        54.94 o                         
  -5   3   2        794.08        747.38        23.26 o                         
  -4   3   2          2.19          0.68        11.29 o                         
  -3   3   2       9182.45       9925.33       323.78 o                         
  -2   3   2       1588.59       1392.68        51.36 o                         
  -1   3   2      16946.05      18993.74       433.39 o                         
   0   3   2       4791.64       4593.74       138.16 o                         
   1   3   2        619.62        674.54        21.61 o                         
   2   3   2       2419.61       2189.58        60.42 o                         
   3   3   2        135.17        143.03        10.16 o                         
   4   3   2        565.24        490.62        22.08 o                         
   5   3   2      11764.82      11606.45       216.72 o                         
   6   3   2        113.59        126.82        20.31 o                         
   7   3   2        807.40        837.30        26.70 o                         
   8   3   2        339.99        308.85        11.09 o                         
  -8   4   2         12.55         20.22         3.75 o                         
  -7   4   2        399.15        428.37        13.20 o                         
  -6   4   2        559.14        587.42        26.08 o                         
  -5   4   2        845.01        816.77        21.41 o                         
  -4   4   2       6003.59       6167.01       201.08 o                         
  -3   4   2       5978.48       6176.45       115.65 o                         
  -2   4   2       2114.27       2016.27        55.65 o                         
  -1   4   2       4341.09       4414.15       105.54 o                         
   0   4   2         13.15         17.50         6.69 o                         
   1   4   2       6546.99       6963.31       201.94 o                         
   2   4   2       1331.08       1267.34        46.53 o                         
   3   4   2       1894.97       1980.51        62.86 o                         
   4   4   2        141.91        146.28         7.44 o                         
   5   4   2          9.96         13.81         4.17 o                         
   6   4   2       1626.39       1571.74        38.61 o                         
   7   4   2       2747.42       2992.63       106.89 o                         
   8   4   2         18.94         17.96         3.45 o                         
  -8   5   2          1.40          1.05         2.82 o                         
  -7   5   2        499.21        634.67        20.31 o                         
  -6   5   2        591.69        615.75        25.25 o                         
  -5   5   2        981.03        937.49        25.92 o                         
  -4   5   2        225.27        230.13         7.98 o                         
  -3   5   2       9609.17       9714.61       177.83 o                         
  -2   5   2       1469.88       1526.34        32.92 o                         
  -1   5   2      12594.03      13359.33       374.98 o                         
   0   5   2      13711.88      14218.43       329.37 o                         
   1   5   2       6815.63       7179.39       118.78 o                         
   2   5   2        618.94        635.86        22.86 o                         
   3   5   2       2859.13       3139.42        83.71 o                         
   4   5   2        554.22        530.52        10.71 o                         
   5   5   2          1.37          4.67         3.52 o                         
   6   5   2        119.28        143.89         9.20 o                         
   7   5   2         30.18         37.50        11.49 o                         
  -7   6   2          0.64         11.05         7.89 o                         
  -6   6   2        577.27        596.03        26.70 o                         
  -5   6   2       1414.27       1416.47        30.67 o                         
  -4   6   2        153.87        165.78         8.99 o                         
  -3   6   2        915.13        895.69        31.92 o                         
  -2   6   2        498.88        428.54        18.76 o                         
  -1   6   2      11852.96      11869.19       341.75 o                         
   0   6   2          0.04         11.78        10.65 o                         
   1   6   2       2986.04       2936.05        94.29 o                         
   2   6   2       7454.78       7172.89       210.65 o                         
   3   6   2       4294.94       4151.77       134.51 o                         
   4   6   2       1738.66       1746.12        26.39 o                         
   5   6   2        809.48        847.92        16.28 o                         
   6   6   2       1798.31       2000.44       171.45 o                         
   7   6   2         99.81        110.55         7.78 o                         
  -7   7   2        649.19        699.07        25.38 o                         
  -6   7   2       1352.80       1420.64        45.50 o                         
  -5   7   2        192.14        196.15         8.26 o                         
  -4   7   2        921.61        947.00        33.70 o                         
  -3   7   2        342.03        347.49        26.62 o                         
  -2   7   2       2575.01       2592.58       100.34 o                         
  -1   7   2       1613.84       1459.00        54.44 o                         
   0   7   2       1569.73       1547.04        81.05 o                         
   1   7   2          5.62          7.13         5.75 o                         
   2   7   2        289.05        286.09        27.03 o                         
   3   7   2        979.93        993.59        18.24 o                         
   4   7   2       3677.88       3657.21        55.41 o                         
   5   7   2         41.60         51.08         4.39 o                         
   6   7   2        112.27        181.75        11.23 o                         
   7   7   2         11.66         34.37         8.38 o                         
  -7   8   2         32.83         32.82        16.65 o                         
  -6   8   2        658.29        736.47        19.54 o                         
  -5   8   2        227.17        252.81         8.64 o                         
  -4   8   2       3119.13       3213.73        60.01 o                         
  -3   8   2       3552.15       3590.33        71.56 o                         
  -2   8   2       1713.06       1781.59        28.08 o                         
  -1   8   2       4395.43       4471.13        93.72 o                         
   0   8   2       1171.75       1334.45        76.20 o                         
   1   8   2          3.62          9.07         4.03 o                         
   2   8   2       1535.14       1616.73        29.48 o                         
   3   8   2       1408.91       1423.92        39.07 o                         
   4   8   2         14.33         30.90         4.67 o                         
   5   8   2          7.60         10.66         4.48 o                         
   6   8   2        887.01        906.16        37.77 o                         
   7   8   2       1301.00       1221.85       100.61 o                         
  -7   9   2         92.87        117.34         8.04 o                         
  -6   9   2        283.66        315.80        11.82 o                         
  -5   9   2        992.47       1026.25        26.31 o                         
  -4   9   2       1002.80       1050.88        24.18 o                         
  -3   9   2       1049.25       1111.80       167.37 o                         
  -2   9   2          2.15          4.91         3.67 o                         
  -1   9   2        499.02        502.34        10.63 o                         
   0   9   2       5406.18       5553.80        91.89 o                         
   1   9   2          1.44          6.95         2.51 o                         
   2   9   2       4963.37       5034.61        72.85 o                         
   3   9   2        442.16        442.18        10.68 o                         
   4   9   2         25.15         35.21         5.24 o                         
   5   9   2       1251.66       1315.41        30.95 o                         
   6   9   2        842.90        860.35        24.17 o                         
  -6  10   2        638.58        623.75        21.65 o                         
  -5  10   2          5.53          8.51         4.76 o                         
  -4  10   2        194.06        202.68         9.12 o                         
  -3  10   2        605.79        640.73        18.13 o                         
  -2  10   2        161.56        156.45         5.51 o                         
  -1  10   2          5.29          5.50         3.07 o                         
   0  10   2        877.84        863.34        17.64 o                         
   1  10   2        690.61        683.63        11.86 o                         
   2  10   2          7.33         13.34         3.02 o                         
   3  10   2         60.36         67.89         6.12 o                         
   4  10   2         65.98         92.82         6.65 o                         
   5  10   2         65.00         63.47         4.89 o                         
   6  10   2         32.55         38.74        10.93 o                         
  -6  11   2          2.70          5.93         3.25 o                         
  -5  11   2        202.92        207.86         6.77 o                         
  -4  11   2         51.93         62.53         5.59 o                         
  -3  11   2         63.98         81.62        12.40 o                         
  -2  11   2        657.94        649.41        13.32 o                         
  -1  11   2        905.96        983.86        15.80 o                         
   0  11   2       1458.00       1560.89        28.35 o                         
   1  11   2         11.92         31.91         4.00 o                         
   2  11   2        489.67        491.71        12.92 o                         
   3  11   2       1275.61       1326.91        33.58 o                         
   4  11   2       1877.92       1908.98        58.39 o                         
   5  11   2        111.95        121.24         8.78 o                         
  -5  12   2         59.93         60.07         4.41 o                         
  -4  12   2         19.62         19.60         4.28 o                         
  -3  12   2        964.74        965.23        27.02 o                         
  -2  12   2        113.33        110.59         5.51 o                         
  -1  12   2       3351.37       3295.26        62.29 o                         
   0  12   2         82.87         81.15         5.04 o                         
   1  12   2       1496.60       1522.56        24.80 o                         
   2  12   2       2192.93       2250.97        34.37 o                         
   3  12   2       2367.54       2418.50        48.60 o                         
   4  12   2        432.70        438.29        15.95 o                         
   5  12   2        364.84        286.14        13.33 o                         
  -4  13   2          9.95         12.51         3.51 o                         
  -3  13   2       3789.82       3571.32       112.87 o                         
  -2  13   2        140.04        144.62         7.02 o                         
  -1  13   2        313.73        293.14         9.06 o                         
   0  13   2         85.28         79.67         3.89 o                         
   1  13   2        754.99        702.46        14.16 o                         
   2  13   2         75.77         84.99         5.82 o                         
   3  13   2       1885.86       1824.28        46.49 o                         
   4  13   2          4.30         10.72         4.06 o                         
  -2  14   2        625.76        642.27        17.22 o                         
  -1  14   2       1296.69       1284.85        26.91 o                         
   0  14   2        137.65        147.98         5.54 o                         
   1  14   2        169.28        171.07         6.10 o                         
   2  14   2         20.24         20.74         3.25 o                         
   3  14   2        237.60        262.65         9.95 o                         
  -1  15   2        592.72        527.30        23.74 o                         
   0  15   2        902.49        817.52        59.25 o                         
   1  15   2        303.45        285.36        10.41 o                         
  -8   1   3        410.59        391.51        16.94 o                         
  -7   1   3        416.51        437.88        15.03 o                         
  -6   1   3       3561.04       3602.64        70.83 o                         
  -5   1   3        545.77        518.98        10.75 o                         
  -4   1   3       9022.73       8975.30       395.74 o                         
  -3   1   3         26.75         26.24        17.88 o                         
  -2   1   3         45.77         99.45        17.95 o                         
  -1   1   3        839.39        926.35        48.56 o                         
   0   1   3       7550.16       7092.30       167.00 o                         
   1   1   3       1816.07       1761.11        55.18 o                         
   2   1   3         53.34         26.89         4.55 o                         
   3   1   3       7653.77       7861.57       163.41 o                         
   4   1   3       4694.22       4172.38       138.23 o                         
   5   1   3        921.70        896.46        83.44 o                         
   6   1   3        105.60        130.61         9.69 o                         
   7   1   3         25.66        205.74        14.63 o                         
   8   1   3        225.32        232.23        47.70 o                         
  -8   2   3        173.09        146.42         8.53 o                         
  -7   2   3        493.08        500.59        17.98 o                         
  -6   2   3        663.75        667.40        19.71 o                         
  -5   2   3        176.26        164.99         6.32 o                         
  -4   2   3        214.28        203.83        23.86 o                         
  -3   2   3       8245.17       8685.63       280.94 o                         
  -2   2   3        322.02        352.53        24.15 o                         
  -1   2   3       3639.21       3654.66       110.35 o                         
   0   2   3        418.67        358.17        16.28 o                         
   1   2   3        755.94        865.81        40.20 o                         
   2   2   3       7376.28       7224.50       169.25 o                         
   3   2   3        860.24        853.93        29.11 o                         
   4   2   3         68.92         61.62         8.84 o                         
   5   2   3        283.73        265.39        10.93 o                         
   6   2   3        908.79        949.26        32.52 o                         
   7   2   3       1313.21       1395.67        37.61 o                         
   8   2   3          4.14          7.89         3.94 o                         
  -8   3   3        122.60        106.92        10.50 o                         
  -7   3   3        201.48        216.30         9.67 o                         
  -6   3   3        138.50        150.31         8.83 o                         
  -5   3   3        122.94        114.84         6.69 o                         
  -4   3   3       1186.33       1162.93        45.54 o                         
  -3   3   3        856.53        873.56        42.53 o                         
  -2   3   3        318.38        369.75        22.12 o                         
  -1   3   3        316.81        364.73        23.24 o                         
   0   3   3         86.45        112.93         6.59 o                         
   1   3   3         36.75         50.60         6.50 o                         
   2   3   3        215.23        168.54        10.80 o                         
   3   3   3       2020.02       2193.12       114.84 o                         
   4   3   3        550.06        541.39        23.98 o                         
   5   3   3        214.28        180.47        10.29 o                         
   6   3   3        259.27        346.18        35.73 o                         
   7   3   3         46.55         60.37         6.11 o                         
   8   3   3         20.70         20.91         3.22 o                         
  -8   4   3        404.32        369.83        12.91 o                         
  -7   4   3        283.12        308.85        11.16 o                         
  -6   4   3       1425.39       1418.99        44.64 o                         
  -5   4   3          3.28          0.57         4.75 o                         
  -4   4   3       1147.55       1120.77        56.50 o                         
  -3   4   3      10723.23      11335.34       316.50 o                         
  -2   4   3        600.68        672.69        25.06 o                         
  -1   4   3       1791.46       1648.65        44.87 o                         
   0   4   3        517.60        415.04        14.81 o                         
   1   4   3       1930.41       2028.64        81.27 o                         
   2   4   3       4274.21       4137.74       126.93 o                         
   3   4   3       4114.67       3886.42       186.81 o                         
   4   4   3       1604.19       1482.58        32.86 o                         
   5   4   3          9.70         11.24         4.73 o                         
   6   4   3        769.81        764.38        20.60 o                         
   7   4   3       1076.53       1180.20        52.00 o                         
   8   4   3         11.74          5.36         2.55 o                         
  -8   5   3         62.53         48.82         4.88 o                         
  -7   5   3        512.43        551.89        28.00 o                         
  -6   5   3         57.26         64.44         6.44 o                         
  -5   5   3        468.13        471.71        18.65 o                         
  -4   5   3        851.72        797.81        16.70 o                         
  -3   5   3       2123.95       2224.65        63.72 o                         
  -2   5   3       1883.81       1917.10        54.15 o                         
  -1   5   3      10307.72      10494.71       242.80 o                         
   0   5   3        543.73        527.15        25.94 o                         
   1   5   3        523.73        498.52        16.85 o                         
   2   5   3         21.27         37.03         9.18 o                         
   3   5   3        238.42        214.27        18.08 o                         
   4   5   3          1.70          3.36         3.09 o                         
   5   5   3       4452.19       4445.24        69.27 o                         
   6   5   3        280.96        275.30        11.74 o                         
   7   5   3         71.24        187.19        94.17 o                         
  -7   6   3        149.95        165.87        12.98 o                         
  -6   6   3        230.57        252.02        13.22 o                         
  -5   6   3          4.82          5.71         4.16 o                         
  -4   6   3         52.99         45.78         5.67 o                         
  -3   6   3         68.17         75.00         9.26 o                         
  -2   6   3        483.54        479.78        26.25 o                         
  -1   6   3       1689.30       1716.11        48.19 o                         
   0   6   3       1017.38        924.52        31.90 o                         
   1   6   3        120.08        121.12        12.89 o                         
   2   6   3        275.42        220.29        12.25 o                         
   3   6   3        191.66        194.17         8.17 o                         
   4   6   3          8.29         16.24         3.64 o                         
   5   6   3        911.43        908.46        17.16 o                         
   6   6   3        329.68        368.67        33.14 o                         
   7   6   3         20.20         49.67         8.65 o                         
  -7   7   3        152.78        203.82        12.90 o                         
  -6   7   3        343.49        339.75        12.74 o                         
  -5   7   3        388.65        382.42        12.15 o                         
  -4   7   3          5.11          4.83         5.72 o                         
  -3   7   3       2480.34       2458.85        35.35 o                         
  -2   7   3         31.54         55.72        11.34 o                         
  -1   7   3       1583.85       1571.76        75.30 o                         
   0   7   3        589.16        508.17        38.29 o                         
   1   7   3       5102.51       5282.39       230.12 o                         
   2   7   3       1634.26       1562.21        37.40 o                         
   3   7   3       3275.40       3257.99        45.23 o                         
   4   7   3       1379.26       1406.16        28.88 o                         
   5   7   3       3802.54       3994.68        63.17 o                         
   6   7   3        134.48        120.87        13.97 o                         
   7   7   3        371.37        371.27        17.88 o                         
  -7   8   3        161.15        188.36        16.61 o                         
  -6   8   3       2748.61       3014.12        93.72 o                         
  -5   8   3       1146.80       1219.72        38.43 o                         
  -4   8   3        990.31        960.82        20.94 o                         
  -3   8   3       1824.11       1807.04        27.63 o                         
  -2   8   3       1173.72       1179.78        16.84 o                         
  -1   8   3       2778.17       2718.99        72.53 o                         
   0   8   3       1833.13       2004.38        51.50 o                         
   1   8   3       2318.08       2243.79        35.88 o                         
   2   8   3       4206.63       4137.27        50.72 o                         
   3   8   3         27.05         29.21         4.23 o                         
   4   8   3        463.39        486.41        11.99 o                         
   5   8   3        355.67        353.44        15.79 o                         
   6   8   3       1045.74       1120.51        37.17 o                         
   7   8   3          9.35         20.40         6.47 o                         
  -7   9   3        377.15        218.21        10.89 o                         
  -6   9   3        130.92        188.87         9.90 o                         
  -5   9   3          1.77          6.59         5.34 o                         
  -4   9   3       1518.83       1531.30        29.88 o                         
  -3   9   3        175.68        194.97        23.45 o                         
  -2   9   3       3773.53       3690.14        47.91 o                         
  -1   9   3       1681.00       1606.51        26.35 o                         
   0   9   3         20.19         22.48         2.84 o                         
   1   9   3        123.41        112.38         4.27 o                         
   2   9   3        780.36        796.24        15.91 o                         
   3   9   3        301.49        365.03        22.79 o                         
   4   9   3       1466.01       1594.73        31.57 o                         
   5   9   3        573.59        607.60        16.46 o                         
   6   9   3         46.72         51.18         5.57 o                         
  -6  10   3       5173.14       5125.47       125.35 o                         
  -5  10   3        142.67        176.07         7.77 o                         
  -4  10   3        822.69        814.44        21.43 o                         
  -3  10   3       2957.35       3001.36        82.83 o                         
  -2  10   3        169.84        155.53         6.07 o                         
  -1  10   3         85.91         72.39         4.60 o                         
   0  10   3        714.16        737.72        14.86 o                         
   1  10   3        211.97        189.27         5.85 o                         
   2  10   3       2153.11       2196.94        33.80 o                         
   3  10   3        685.62        891.86        58.15 o                         
   4  10   3        967.55        997.18        20.82 o                         
   5  10   3       1464.85       1500.52        60.77 o                         
   6  10   3         57.80         76.45         5.85 o                         
  -6  11   3         54.52         58.82         5.28 o                         
  -5  11   3        467.30        472.25        10.59 o                         
  -4  11   3        828.33        795.33        18.10 o                         
  -3  11   3        119.13        125.96        18.74 o                         
  -2  11   3        250.56        241.39         8.34 o                         
  -1  11   3       2403.57       2403.68        55.51 o                         
   0  11   3        709.87        752.85        17.09 o                         
   1  11   3         71.05         64.05         4.51 o                         
   2  11   3        450.47        450.86        11.38 o                         
   3  11   3        539.50        701.66        25.78 o                         
   4  11   3         36.01         42.95         5.64 o                         
   5  11   3       1019.09        936.28        39.61 o                         
  -5  12   3       1800.12       1679.12        40.64 o                         
  -4  12   3        876.08        907.96        21.95 o                         
  -3  12   3          2.77          6.17         5.00 o                         
  -2  12   3         52.47         40.25         4.54 o                         
  -1  12   3        526.49        531.01        17.52 o                         
   0  12   3         88.31         87.08         4.40 o                         
   1  12   3       2298.41       2351.32        43.26 o                         
   2  12   3       1564.12       1593.17        32.64 o                         
   3  12   3        856.28        905.43        20.46 o                         
   4  12   3         44.98         46.21         4.67 o                         
   5  12   3        124.55        105.72        16.17 o                         
  -4  13   3         76.12         78.30         9.53 o                         
  -3  13   3        661.07        629.68        21.48 o                         
  -2  13   3          4.69          9.33         4.05 o                         
  -1  13   3         97.13         94.04         5.62 o                         
   0  13   3       2121.82       2242.39        40.78 o                         
   1  13   3       2131.36       2162.97        38.66 o                         
   2  13   3         82.24         78.31         5.57 o                         
   3  13   3       1547.29       1530.26        33.28 o                         
   4  13   3        789.50        714.17        21.65 o                         
  -3  14   3        302.09        306.31        19.63 o                         
  -2  14   3        491.93        487.91        12.41 o                         
  -1  14   3       2236.95       2146.36        55.59 o                         
   0  14   3         68.96         73.52         6.11 o                         
   1  14   3         54.34         63.69         5.39 o                         
   2  14   3        382.57        388.33        14.05 o                         
   3  14   3        288.86        263.35         9.24 o                         
  -1  15   3        610.28        578.53        25.78 o                         
   0  15   3         91.87         99.57         8.82 o                         
   1  15   3          0.32          3.70         3.10 o                         
  -8   0   4       1868.34       1830.12        73.81 o                         
  -7   0   4       3268.95       3427.47       103.46 o                         
  -6   0   4       4992.69       5700.04       150.14 o                         
  -5   0   4       4419.40       4371.05        76.86 o                         
  -4   0   4       3529.40       3561.64       181.48 o                         
  -3   0   4       4821.98       5182.26       234.06 o                         
  -2   0   4       1966.81       2259.57       109.60 o                         
  -1   0   4       5511.78       5676.27       238.36 o                         
   0   0   4          4.73         47.85        16.25 o                         
   1   0   4        790.32        769.49        41.57 o                         
   2   0   4       7914.02       7395.96       306.70 o                         
   3   0   4       3885.83       3859.53       176.46 o                         
   4   0   4       5665.25       5157.38       237.25 o                         
   5   0   4       3591.83       3378.49       196.46 o                         
   6   0   4       1815.52       1761.72        52.30 o                         
   7   0   4        164.81        196.66         8.75 o                         
   8   0   4        196.69        168.38        15.03 o                         
  -8   1   4          4.95          1.61         3.28 o                         
  -7   1   4         44.51         47.58         5.76 o                         
  -6   1   4        983.69       1021.77        28.02 o                         
  -5   1   4        821.18        810.88        17.39 o                         
  -4   1   4        316.50        355.16        43.32 o                         
  -3   1   4        374.76        321.82        35.84 o                         
  -2   1   4        129.17        173.24        23.00 o                         
  -1   1   4       5984.60       6109.78       255.44 o                         
   0   1   4      14226.21      14516.58       335.60 o                         
   1   1   4       5907.71       5497.69       228.00 o                         
   2   1   4         31.43         16.77         8.47 o                         
   3   1   4        221.12        281.28        29.29 o                         
   4   1   4          2.02          0.03        11.86 o                         
   5   1   4         72.95         69.76         7.49 o                         
   6   1   4       1768.73       1821.65        44.80 o                         
   7   1   4        109.82        166.61        14.22 o                         
   8   1   4          1.17          2.20         7.55 o                         
  -8   2   4         76.97         61.08         4.65 o                         
  -7   2   4         67.05         74.67         5.84 o                         
  -6   2   4       2050.47       2011.11        40.45 o                         
  -5   2   4       1813.86       1798.10        26.73 o                         
  -4   2   4       2137.98       2240.74        90.67 o                         
  -3   2   4       3276.23       3300.25       112.85 o                         
  -2   2   4       7623.18       7958.70       235.75 o                         
  -1   2   4       1078.26       1253.37        46.49 o                         
   0   2   4         88.88         66.62         9.49 o                         
   2   2   4       2635.48       2492.71       133.42 o                         
   3   2   4        573.42        671.20        34.00 o                         
   4   2   4         93.97         56.11        28.72 o                         
   5   2   4       1646.22       1544.41        27.45 o                         
   6   2   4       1012.82        998.70        24.71 o                         
   7   2   4          3.08        258.42        35.97 o                         
   8   2   4         60.82         43.46         4.43 o                         
  -8   3   4        273.27        243.95        15.86 o                         
  -7   3   4         51.20         53.31         5.21 o                         
  -6   3   4       2982.42       2942.81        48.23 o                         
  -5   3   4       2320.29       2235.58        32.25 o                         
  -4   3   4       5887.18       5875.27       193.38 o                         
  -3   3   4        385.57        378.38        26.76 o                         
  -2   3   4        818.17        754.16        36.93 o                         
  -1   3   4      19801.46      19878.71       456.23 o                         
   0   3   4        455.06        450.67        18.51 o                         
   1   3   4       1224.64       1321.50        44.39 o                         
   2   3   4         17.02         32.58         8.45 o                         
   3   3   4       2995.72       3315.99        95.73 o                         
   4   3   4       1206.85       1140.49        38.97 o                         
   5   3   4       1138.01       1099.51        27.77 o                         
   6   3   4        932.26        931.54        29.99 o                         
   7   3   4       1218.39       1294.47        34.66 o                         
   8   3   4        291.83        240.47        10.52 o                         
  -8   4   4         47.78         58.73         4.94 o                         
  -7   4   4        180.09        177.15         9.51 o                         
  -6   4   4         57.88         74.04         6.13 o                         
  -5   4   4        935.24        904.04        15.66 o                         
  -4   4   4        121.54        112.46         8.49 o                         
  -3   4   4       4094.86       4209.36        81.40 o                         
  -2   4   4       4573.01       4734.39       147.44 o                         
  -1   4   4          1.33          8.85        13.41 o                         
   0   4   4       3694.07       3590.34       101.15 o                         
   1   4   4        394.22        347.63        12.66 o                         
   2   4   4          4.15          1.18         4.84 o                         
   3   4   4       7665.68       7684.86       313.82 o                         
   4   4   4        431.39        376.19        12.98 o                         
   5   4   4        144.25        127.87         6.84 o                         
   6   4   4        193.03        206.41        14.58 o                         
   7   4   4        140.83        129.14        12.55 o                         
  -8   5   4        417.86        365.15        18.07 o                         
  -7   5   4          6.00          5.87         5.24 o                         
  -6   5   4       1497.56       1616.94        37.70 o                         
  -5   5   4        349.08        357.43         9.16 o                         
  -4   5   4         52.61         46.56         3.79 o                         
  -3   5   4        935.88        955.01        44.84 o                         
  -2   5   4        933.15        972.86        34.75 o                         
  -1   5   4      10243.78      10353.69       296.97 o                         
   0   5   4       4109.84       4370.22       199.90 o                         
   1   5   4       7665.62       7474.28       153.27 o                         
   2   5   4        448.97        387.24        29.18 o                         
   3   5   4        155.48        151.89        12.03 o                         
   4   5   4          0.27          9.50         3.28 o                         
   5   5   4        233.36        233.07         9.30 o                         
   6   5   4        849.59        875.86        78.85 o                         
   7   5   4          3.89         -6.02        14.30 o                         
  -7   6   4       2089.49       2131.84        80.95 o                         
  -6   6   4        118.50        163.93        10.46 o                         
  -5   6   4         16.36         20.06         5.18 o                         
  -4   6   4        273.01        225.38         7.76 o                         
  -3   6   4       2841.62       2873.66        77.59 o                         
  -2   6   4        104.60        135.54        19.66 o                         
  -1   6   4        630.87        484.25        18.33 o                         
   0   6   4       6330.90       6111.50       145.05 o                         
   1   6   4       5444.95       5722.38       173.46 o                         
   2   6   4       2911.08       2647.36        88.68 o                         
   3   6   4       1685.12       1710.73        27.86 o                         
   4   6   4        913.33        902.93        16.80 o                         
   5   6   4       2587.65       2668.26        53.32 o                         
   6   6   4        169.19        118.70        23.97 o                         
   7   6   4       2403.98       2670.51       103.50 o                         
  -7   7   4         46.56         44.15         4.81 o                         
  -6   7   4        729.04        756.18        28.22 o                         
  -5   7   4        614.49        629.64        16.52 o                         
  -4   7   4          3.07         12.99         5.19 o                         
  -3   7   4        776.23        790.70        22.61 o                         
  -2   7   4        227.25        194.96        18.68 o                         
  -1   7   4        382.50        412.21        26.19 o                         
   0   7   4       6306.55       6605.35       324.02 o                         
   1   7   4       2172.78       2010.44        91.72 o                         
   2   7   4         20.25         37.91         4.41 o                         
   3   7   4       1508.98       1463.96        28.67 o                         
   4   7   4        450.54        464.62        10.37 o                         
   5   7   4         38.35         45.24         7.83 o                         
   6   7   4       1246.90       1305.51        37.27 o                         
   7   7   4         31.67         64.25         9.26 o                         
  -7   8   4         50.89         55.65         7.88 o                         
  -6   8   4        276.51        364.77        37.42 o                         
  -5   8   4         14.23          4.05         7.78 o                         
  -4   8   4        819.32        789.56        23.94 o                         
  -3   8   4       1899.90       1765.90        25.43 o                         
  -2   8   4       7026.98       6964.10       112.52 o                         
  -1   8   4         21.81         27.13         3.71 o                         
   0   8   4       8648.78       8892.12       161.09 o                         
   1   8   4        620.14        592.60        12.04 o                         
   2   8   4       1573.92       1538.93        22.01 o                         
   3   8   4        400.22        426.91        13.48 o                         
   4   8   4        731.45        741.29        18.35 o                         
   5   8   4        404.49        393.88        12.58 o                         
   6   8   4        253.46        278.61        13.07 o                         
  -7   9   4        334.36        256.11        48.45 o                         
  -6   9   4       3786.20       3934.45       117.45 o                         
  -5   9   4       1340.53       1401.71        37.58 o                         
  -4   9   4       5084.01       5297.80        85.53 o                         
  -3   9   4        434.69        436.78        10.53 o                         
  -2   9   4          6.09          8.58         3.31 o                         
  -1   9   4       1139.98       1129.24        18.99 o                         
   0   9   4       1383.61       1441.10        29.75 o                         
   1   9   4         40.15         48.73         3.44 o                         
   2   9   4        118.16        111.51         4.69 o                         
   3   9   4       2163.15       2534.10        62.31 o                         
   4   9   4       4111.94       4282.23        82.19 o                         
   5   9   4        106.31        109.23         5.77 o                         
   6   9   4        511.41        547.39        22.58 o                         
  -6  10   4        264.78        256.63        10.75 o                         
  -5  10   4         79.52         78.62         6.19 o                         
  -4  10   4        209.02        217.19         9.25 o                         
  -3  10   4        137.02        149.21         7.04 o                         
  -2  10   4         31.77         34.43         4.81 o                         
  -1  10   4        584.56        574.97        10.00 o                         
   0  10   4         34.42         39.28         3.22 o                         
   1  10   4        203.01        209.11         6.12 o                         
   2  10   4        504.93        518.07        12.37 o                         
   3  10   4        298.67        315.10        13.21 o                         
   4  10   4         73.89         84.49         6.82 o                         
   5  10   4        199.19        204.46         8.32 o                         
   6  10   4         39.97         35.09         3.74 o                         
  -6  11   4       1617.46       1350.31        55.39 o                         
  -5  11   4         36.60         38.50         4.03 o                         
  -4  11   4        905.47        960.75        24.68 o                         
  -3  11   4        687.84        764.49        35.94 o                         
  -2  11   4         16.25         20.27         3.52 o                         
  -1  11   4        173.64        192.06         5.71 o                         
   0  11   4       2643.18       2702.86        51.71 o                         
   1  11   4        896.02        980.80        27.35 o                         
   2  11   4          3.23          5.57         3.44 o                         
   3  11   4        528.10        580.01        19.06 o                         
   4  11   4       1536.49       1623.55        41.47 o                         
   5  11   4        608.42        578.22        19.74 o                         
  -5  12   4         23.93         28.77         3.10 o                         
  -4  12   4        346.59        347.84        12.11 o                         
  -3  12   4       1490.87       1603.76       101.00 o                         
  -2  12   4          2.40          6.66         3.48 o                         
  -1  12   4         40.54         43.50         3.55 o                         
   0  12   4       1056.25       1055.88        16.96 o                         
   1  12   4        819.94        824.18        15.83 o                         
   2  12   4       2535.37       2538.40        42.70 o                         
   3  12   4        532.60        565.10        14.28 o                         
   4  12   4          4.48          4.11         3.14 o                         
  -4  13   4        270.76        261.45         8.42 o                         
  -3  13   4        765.49        845.06        83.39 o                         
  -2  13   4         87.76         88.26         8.64 o                         
  -1  13   4        959.50        917.90        34.27 o                         
   0  13   4         67.53         85.60         4.60 o                         
   1  13   4         20.37         27.59         4.01 o                         
   2  13   4         58.09         60.92         5.10 o                         
   3  13   4        206.80        261.63         8.58 o                         
   4  13   4        280.74        257.99        12.76 o                         
  -3  14   4        426.06        420.91        11.10 o                         
  -2  14   4        860.39        863.20        30.61 o                         
  -1  14   4        124.17        123.05        10.41 o                         
   0  14   4       1717.89       1771.72        56.38 o                         
   1  14   4         23.70         26.85         4.33 o                         
   2  14   4        528.98        522.45        24.47 o                         
  -1  15   4       1314.75       1161.63        48.29 o                         
   0  15   4        115.03        120.84         7.39 o                         
  -8   1   5        147.82        154.00         6.47 o                         
  -7   1   5          3.06          7.54         5.97 o                         
  -6   1   5       3933.50       4089.82        92.40 o                         
  -5   1   5        383.95        421.38         9.93 o                         
  -4   1   5        305.44        230.43        36.49 o                         
  -3   1   5       6765.99       7278.17       318.13 o                         
  -2   1   5       3934.67       4188.56       188.73 o                         
  -1   1   5       1707.52       1586.93        82.98 o                         
   0   1   5          8.95         39.48         9.75 o                         
   1   1   5         77.40         31.03        18.85 o                         
   2   1   5      10481.16       9794.32       285.27 o                         
   3   1   5       1872.10       1874.61        71.19 o                         
   4   1   5       6480.18       5840.67       147.01 o                         
   5   1   5        454.78        424.50        12.69 o                         
   6   1   5        324.50        317.80         9.62 o                         
   7   1   5       1034.23       1083.11        28.16 o                         
   8   1   5          0.54          1.93         4.18 o                         
  -8   2   5        469.24        420.81        14.00 o                         
  -7   2   5        377.44        431.31        24.62 o                         
  -6   2   5        173.14        181.51         9.06 o                         
  -5   2   5          3.49         10.53         3.73 o                         
  -4   2   5       1376.29       1346.76        70.61 o                         
  -3   2   5       1610.27       1555.89        46.78 o                         
  -2   2   5        198.31        302.23        21.95 o                         
  -1   2   5       3755.58       3777.69        96.70 o                         
   0   2   5        725.93        655.27        31.02 o                         
   1   2   5      15375.39      14767.56       593.85 o                         
   2   2   5        185.03        156.70        15.18 o                         
   3   2   5       1758.05       1571.20        62.36 o                         
   4   2   5       1337.93       1227.95        32.96 o                         
   5   2   5       1465.02       1402.45        25.57 o                         
   6   2   5          8.51         13.74         6.42 o                         
   7   2   5         98.11        118.60         7.00 o                         
   8   2   5         28.79         26.29         6.02 o                         
  -8   3   5        336.30        336.03        13.13 o                         
  -7   3   5        146.32        217.84        15.55 o                         
  -6   3   5         42.08         46.51         5.27 o                         
  -5   3   5        321.03        348.24         7.59 o                         
  -4   3   5        127.53        137.22        12.02 o                         
  -3   3   5       5082.23       5328.35       112.73 o                         
  -2   3   5       3005.15       3338.70       110.70 o                         
  -1   3   5        527.95        569.18        19.90 o                         
   0   3   5        366.65        326.03        21.26 o                         
   1   3   5       2773.16       2656.23        91.62 o                         
   2   3   5         69.08         54.28        10.32 o                         
   3   3   5       3263.61       3040.24        81.00 o                         
   4   3   5       1687.68       1631.81        55.82 o                         
   5   3   5         73.69         67.58         6.03 o                         
   6   3   5         10.99         14.29         3.93 o                         
   7   3   5          5.70         75.06         6.60 o                         
  -8   4   5         10.11         11.29         6.03 o                         
  -7   4   5        521.52        514.01        17.93 o                         
  -6   4   5       1060.25       1066.88        21.24 o                         
  -5   4   5        582.32        581.20        10.64 o                         
  -4   4   5       5748.64       5754.07        77.02 o                         
  -3   4   5       7849.54       8144.54       167.99 o                         
  -2   4   5       4282.13       4439.86       142.49 o                         
  -1   4   5        930.66        648.74       187.86 o                         
   0   4   5       2437.22       2449.25        51.63 o                         
   1   4   5       6334.17       5909.71       124.43 o                         
   2   4   5        116.19        119.52        12.69 o                         
   3   4   5        330.53        350.85        25.75 o                         
   4   4   5        524.35        474.48        14.15 o                         
   5   4   5       1150.98       1072.27        31.36 o                         
   6   4   5        214.51        211.10        13.24 o                         
   7   4   5         50.37         45.86         7.96 o                         
  -8   5   5        237.20        184.04        10.86 o                         
  -7   5   5        520.20        556.80        37.09 o                         
  -6   5   5        872.45        877.32        23.14 o                         
  -5   5   5        358.01        337.13         9.08 o                         
  -4   5   5        216.66        182.95         5.25 o                         
  -3   5   5        223.41        174.52        10.16 o                         
  -2   5   5          8.40          3.25         7.66 o                         
  -1   5   5       4158.81       3830.28       120.48 o                         
   0   5   5       1870.88       1848.28        54.37 o                         
   1   5   5       3036.20       3191.94       113.97 o                         
   2   5   5       4177.23       4089.38       126.64 o                         
   3   5   5        719.22        657.82        56.72 o                         
   4   5   5        468.15        473.17        14.15 o                         
   5   5   5        278.81        251.57        13.35 o                         
   6   5   5        104.33        126.18         8.02 o                         
   7   5   5       1207.10       1110.22        50.37 o                         
  -7   6   5        722.27        748.80        40.08 o                         
  -6   6   5        624.31        616.35        21.21 o                         
  -5   6   5         12.71         15.16         4.67 o                         
  -4   6   5          7.47         12.97         3.52 o                         
  -3   6   5        285.68        278.81         9.08 o                         
  -2   6   5         34.21         37.86        11.48 o                         
  -1   6   5        496.54        597.76        24.36 o                         
   0   6   5       1374.43       1295.03        84.81 o                         
   1   6   5       2763.58       2567.09        87.04 o                         
   2   6   5        531.49        517.29        24.21 o                         
   3   6   5        578.58        519.69        13.45 o                         
   4   6   5        260.25        261.90         7.37 o                         
   5   6   5        177.16        197.28        10.18 o                         
   6   6   5        129.08        146.03        24.27 o                         
   7   6   5         23.80        260.63        47.65 o                         
  -7   7   5       2236.81       2288.43        76.45 o                         
  -6   7   5       2072.77       2048.60        99.23 o                         
  -5   7   5       2464.15       2510.54        53.72 o                         
  -4   7   5         52.95         49.96         5.15 o                         
  -3   7   5       2667.48       2650.83        66.76 o                         
  -2   7   5        775.84        759.33        13.30 o                         
  -1   7   5       8490.52       8149.80       205.19 o                         
   0   7   5          3.83          1.14         9.10 o                         
   1   7   5        231.31        193.49        18.16 o                         
   2   7   5       6604.28       6507.02        90.71 o                         
   3   7   5        923.55        906.16        32.98 o                         
   4   7   5        419.51        445.95        14.19 o                         
   5   7   5         95.63         99.48         7.76 o                         
   6   7   5        424.88        309.62        52.98 o                         
   7   7   5       1213.54       1213.18        28.93 o                         
  -7   8   5         57.06         65.25        11.17 o                         
  -6   8   5        282.21        310.76        16.10 o                         
  -5   8   5          0.94          6.58         4.60 o                         
  -4   8   5       5238.76       5117.03       107.22 o                         
  -3   8   5         70.43         61.74         4.70 o                         
  -2   8   5        283.57        292.54         9.11 o                         
  -1   8   5        516.49        499.79        12.51 o                         
   0   8   5       6134.13       6139.61       128.25 o                         
   1   8   5        789.76        704.81        13.89 o                         
   2   8   5      10309.36      10612.08       143.01 o                         
   3   8   5       1147.63       1115.34        24.42 o                         
   4   8   5         25.93         29.93         4.16 o                         
   5   8   5        561.74        571.76        15.64 o                         
   6   8   5        402.37        415.98        14.41 o                         
  -6   9   5        147.35        159.32         8.53 o                         
  -5   9   5          7.80          8.54         5.19 o                         
  -4   9   5         43.95         48.66         6.02 o                         
  -3   9   5        805.21        790.86        15.61 o                         
  -2   9   5        718.98        691.16        14.57 o                         
  -1   9   5        599.76        588.71        12.23 o                         
   0   9   5       6219.79       6047.51       100.10 o                         
   1   9   5         28.57         27.85         3.45 o                         
   2   9   5       1052.16       1033.76        17.41 o                         
   3   9   5        304.84        356.99        10.99 o                         
   4   9   5        702.59        732.02        17.42 o                         
   5   9   5        155.61        177.49         9.60 o                         
   6   9   5        510.67        498.76        15.03 o                         
  -6  10   5         62.77         57.82         8.45 o                         
  -5  10   5       2803.29       2843.82        87.35 o                         
  -4  10   5       7687.83       7907.03       122.67 o                         
  -3  10   5       2518.33       2578.69        42.94 o                         
  -2  10   5       3899.27       3998.20        58.23 o                         
  -1  10   5        297.15        286.38         7.05 o                         
   0  10   5        345.01        375.95         7.89 o                         
   1  10   5        250.33        232.79         5.67 o                         
   2  10   5       2928.82       2965.65        49.15 o                         
   3  10   5        696.44        835.66        51.24 o                         
   4  10   5          2.41          6.41         3.70 o                         
   5  10   5        981.42        981.48        44.78 o                         
  -5  11   5         54.73         71.89         5.75 o                         
  -4  11   5         53.69         72.95        10.05 o                         
  -3  11   5       1917.25       1855.92        31.82 o                         
  -2  11   5       1292.86       1256.92        23.41 o                         
  -1  11   5       2713.21       2579.57        33.15 o                         
   0  11   5        278.24        271.25         7.83 o                         
   1  11   5          4.82          7.69         2.87 o                         
   2  11   5        325.60        314.60         8.33 o                         
   3  11   5       1741.54       1711.43        38.40 o                         
   4  11   5        819.85        815.61        27.84 o                         
   5  11   5        657.10        610.00        27.32 o                         
  -5  12   5        115.13         90.77         6.37 o                         
  -4  12   5        169.32        185.60         6.44 o                         
  -3  12   5       1043.25       1073.27        25.27 o                         
  -2  12   5         90.62         83.82         4.94 o                         
  -1  12   5         53.01         67.79         5.48 o                         
   0  12   5        188.95        196.95         6.61 o                         
   1  12   5        471.17        486.33        12.48 o                         
   2  12   5       1213.14       1285.94        24.01 o                         
   3  12   5       3167.43       3331.21        57.30 o                         
   4  12   5          5.46          6.37         2.33 o                         
  -4  13   5          0.60          2.11         3.11 o                         
  -3  13   5        713.68        737.91        69.97 o                         
  -2  13   5        284.36        289.67        10.59 o                         
  -1  13   5       1703.08       1647.75        39.48 o                         
   0  13   5        427.98        487.24        10.91 o                         
   1  13   5        304.99        308.96        10.05 o                         
   2  13   5       1803.35       1777.74        31.47 o                         
   3  13   5        329.58        335.96        11.31 o                         
  -3  14   5         86.06         90.01         6.60 o                         
  -2  14   5        311.31        311.87        10.11 o                         
  -1  14   5         11.43         16.44         2.98 o                         
   0  14   5       1796.01       1854.58        47.02 o                         
   1  14   5       2087.75       2124.54        65.00 o                         
   2  14   5         99.95         98.93         6.24 o                         
  -8   0   6         90.62         81.15         7.98 o                         
  -7   0   6         25.38         18.82         8.23 o                         
  -6   0   6       2002.11       2007.52        40.13 o                         
  -5   0   6        981.24        985.91        22.40 o                         
  -4   0   6       8499.80       8440.26       254.67 o                         
  -3   0   6       4255.56       4376.11       247.60 o                         
  -2   0   6         34.20          8.94        16.65 o                         
  -1   0   6      10539.12      10814.19       474.85 o                         
   0   0   6      13631.37      13652.59       789.13 o                         
   1   0   6       4913.96       4457.81       221.79 o                         
   2   0   6       3387.07       3193.44       149.42 o                         
   3   0   6       1069.80       1121.57        72.89 o                         
   4   0   6       6712.27       6203.73       150.00 o                         
   5   0   6         80.23         73.16         8.28 o                         
   6   0   6        393.68        409.89        14.87 o                         
   7   0   6        433.30        465.49        24.05 o                         
  -8   1   6       1135.95       1123.23        32.51 o                         
  -7   1   6        872.38        914.94        27.37 o                         
  -6   1   6       1127.64       1128.90        21.77 o                         
  -5   1   6          5.81          1.24         3.56 o                         
  -4   1   6        459.17        427.46        24.27 o                         
  -3   1   6        814.63        884.84        27.80 o                         
  -2   1   6        226.55        338.54        35.93 o                         
  -1   1   6       1530.25       1595.89        57.52 o                         
   0   1   6        690.03        569.86        30.56 o                         
   1   1   6        194.57        216.09        28.33 o                         
   2   1   6       8920.65       8791.35       260.43 o                         
   3   1   6       3044.10       3122.61       109.17 o                         
   4   1   6        188.39        182.21         8.53 o                         
   5   1   6        321.77        314.15        10.10 o                         
   6   1   6        112.23        155.02         6.22 o                         
   7   1   6         92.86        339.56        29.66 o                         
  -8   2   6         16.70         13.31         3.07 o                         
  -7   2   6          3.71         20.83         5.40 o                         
  -6   2   6        607.82        620.01        12.32 o                         
  -5   2   6       2254.36       2140.93        26.03 o                         
  -4   2   6       3670.45       3670.01        84.53 o                         
  -3   2   6       1094.57       1206.29        32.34 o                         
  -2   2   6         16.73         54.20        14.38 o                         
  -1   2   6      12654.50      12203.60       330.56 o                         
   0   2   6       5035.45       5320.94       177.95 o                         
   1   2   6         94.11         87.02        10.75 o                         
   2   2   6        487.87        509.14        28.48 o                         
   3   2   6       2588.28       2804.06        99.57 o                         
   4   2   6       1461.13       1389.32        26.44 o                         
   5   2   6       2916.94       2832.72        45.84 o                         
   6   2   6       1935.83       1967.62        44.57 o                         
   7   2   6         97.39        130.23         7.15 o                         
  -8   3   6         26.92         26.87         3.83 o                         
  -7   3   6       1414.62       1459.42        30.44 o                         
  -6   3   6        369.66        365.45        10.00 o                         
  -5   3   6        303.83        271.66         6.26 o                         
  -4   3   6       1367.43       1356.31        28.62 o                         
  -3   3   6      11007.08      11087.52       230.93 o                         
  -2   3   6      14303.53      16006.21       464.66 o                         
  -1   3   6      12503.22      11242.37       326.60 o                         
   0   3   6      10675.80      10342.13       334.32 o                         
   1   3   6        608.42        589.33        36.60 o                         
   2   3   6       4150.61       3949.05       184.76 o                         
   3   3   6        302.59        292.47        23.56 o                         
   4   3   6        444.04        452.81        19.07 o                         
   5   3   6        311.92        312.87        12.30 o                         
   6   3   6        193.74        239.41        12.09 o                         
   7   3   6       2483.66       2697.57        75.50 o                         
  -8   4   6         19.74         14.89         4.38 o                         
  -7   4   6        142.41        215.35         9.42 o                         
  -6   4   6        443.37        476.52        44.35 o                         
  -5   4   6        394.09        371.17         8.09 o                         
  -4   4   6         15.59         24.05         2.64 o                         
  -3   4   6       4153.88       4148.67        91.61 o                         
  -2   4   6         18.87         31.32         9.43 o                         
  -1   4   6       2506.33       1922.93       367.79 o                         
   0   4   6       1254.36       1202.25        34.32 o                         
   1   4   6       1043.29        868.97        26.92 o                         
   2   4   6       1815.02       1822.54        94.17 o                         
   3   4   6        360.04        430.62        19.46 o                         
   4   4   6        239.36        210.21        12.66 o                         
   5   4   6       1222.06       1163.29        35.55 o                         
   6   4   6         32.01         36.81         8.06 o                         
   7   4   6        127.86        114.20         7.17 o                         
  -8   5   6       1237.88       1165.57        83.39 o                         
  -7   5   6       1806.80       1829.86        75.96 o                         
  -6   5   6        280.67        304.73        18.36 o                         
  -5   5   6        198.65        196.32         5.68 o                         
  -4   5   6        918.18        915.33        13.89 o                         
  -3   5   6        120.41        112.09         7.94 o                         
  -2   5   6         61.03         59.67        10.74 o                         
  -1   5   6       3944.25       4116.34       130.30 o                         
   0   5   6       5818.56       5526.91       157.71 o                         
   1   5   6        106.80         74.35        11.17 o                         
   2   5   6       8525.66       8322.83       179.84 o                         
   3   5   6       4062.50       3919.94        64.27 o                         
   4   5   6         18.53         25.50         5.26 o                         
   5   5   6        411.31        409.38        13.17 o                         
   6   5   6         82.96         90.77        10.81 o                         
   7   5   6        359.16        364.52        12.01 o                         
  -7   6   6         12.53         20.18         5.02 o                         
  -6   6   6       3334.22       3169.56       134.38 o                         
  -5   6   6       2543.52       2537.39        38.80 o                         
  -4   6   6       1358.15       1299.28        20.68 o                         
  -3   6   6        470.36        532.68        40.65 o                         
  -2   6   6        256.34        216.45        20.11 o                         
  -1   6   6       4591.29       4143.98       110.48 o                         
   0   6   6       8234.27       7625.13       455.76 o                         
   1   6   6       9182.04       8517.43       207.98 o                         
   2   6   6        430.61        438.87        12.48 o                         
   3   6   6        647.79        595.36        55.83 o                         
   4   6   6       4676.12       4875.29       104.17 o                         
   5   6   6         38.81         33.58         5.45 o                         
   6   6   6         60.63         69.13         7.22 o                         
   7   6   6         41.51         51.33         4.82 o                         
  -7   7   6          8.25          6.58         5.04 o                         
  -6   7   6        393.34        403.64        33.08 o                         
  -5   7   6         84.65         84.81         6.44 o                         
  -4   7   6        387.88        379.06         9.88 o                         
  -3   7   6        764.59        766.66        30.55 o                         
  -2   7   6         87.34         94.85         4.69 o                         
  -1   7   6        659.89        627.54        18.38 o                         
   0   7   6        932.27        902.27        39.72 o                         
   1   7   6        213.81        189.29        10.73 o                         
   2   7   6       1740.17       1759.46        28.26 o                         
   3   7   6        200.65        197.51        16.20 o                         
   4   7   6        622.19        618.10        20.53 o                         
   5   7   6         95.86        108.24         8.03 o                         
   6   7   6        145.89        161.58        35.91 o                         
  -7   8   6         28.76         44.62         4.97 o                         
  -6   8   6        290.44        326.83        16.80 o                         
  -5   8   6          2.85          6.28         5.05 o                         
  -4   8   6        334.67        315.80        10.90 o                         
  -3   8   6        441.64        465.29        13.81 o                         
  -2   8   6         86.67         79.85         3.90 o                         
  -1   8   6       8072.12       8010.34       132.89 o                         
   0   8   6        337.74        357.29         9.21 o                         
   1   8   6       4468.63       4427.33        63.67 o                         
   2   8   6       1292.40       1237.47        28.51 o                         
   3   8   6        496.91        507.59        14.63 o                         
   4   8   6       1464.28       1517.00        56.47 o                         
   5   8   6       1303.60       1373.25        39.49 o                         
   6   8   6        964.68        951.54        31.88 o                         
  -6   9   6        569.99        565.61        29.44 o                         
  -5   9   6        221.76        215.59         9.20 o                         
  -4   9   6        883.75        862.54        17.96 o                         
  -3   9   6       4928.29       4968.88        67.40 o                         
  -2   9   6       6937.52       7028.45        84.13 o                         
  -1   9   6        378.94        369.09         8.00 o                         
   0   9   6         16.34         23.78         2.72 o                         
   1   9   6        112.63        116.58         4.97 o                         
   2   9   6        408.84        423.36        10.23 o                         
   3   9   6        904.31        891.02        27.93 o                         
   4   9   6        520.98        537.89        38.32 o                         
   5   9   6        360.33        383.94        14.05 o                         
   6   9   6        600.51        577.73        15.42 o                         
  -6  10   6         15.59         23.22         4.76 o                         
  -5  10   6        246.69        245.51        11.33 o                         
  -4  10   6        415.05        398.15        18.59 o                         
  -3  10   6        412.28        403.77        11.03 o                         
  -2  10   6        329.63        330.39        10.17 o                         
  -1  10   6         42.39         46.99         3.88 o                         
   0  10   6        616.67        621.16        13.09 o                         
   1  10   6        560.17        542.42        11.51 o                         
   2  10   6         32.19         38.02         4.02 o                         
   3  10   6        504.67        536.53        13.68 o                         
   4  10   6          9.49         14.19         7.95 o                         
   5  10   6        240.13        201.58         8.13 o                         
  -5  11   6        281.76        284.62         9.17 o                         
  -4  11   6         76.08         82.45         8.20 o                         
  -3  11   6        585.22        597.52        13.74 o                         
  -2  11   6       1342.87       1388.66        25.24 o                         
  -1  11   6          1.35          7.80         2.85 o                         
   0  11   6         54.51         69.56         5.72 o                         
   1  11   6         26.39         24.71         3.65 o                         
   2  11   6        927.46        976.42        17.75 o                         
   3  11   6         50.01         54.05         4.93 o                         
   4  11   6        576.46        542.64        20.04 o                         
   5  11   6        806.00        717.38        20.87 o                         
  -5  12   6        777.76        676.37        23.43 o                         
  -4  12   6       1108.81       1096.10        20.02 o                         
  -3  12   6        256.47        276.43        25.50 o                         
  -2  12   6         19.29         19.73         3.62 o                         
  -1  12   6       1890.36       1856.01        37.88 o                         
   0  12   6        866.21        924.27        19.35 o                         
   1  12   6       1199.47       1199.57        28.01 o                         
   2  12   6         36.17         42.46         3.88 o                         
   3  12   6          5.62         11.11         3.20 o                         
   4  12   6        973.58        924.62        19.57 o                         
  -4  13   6         91.28         82.91         4.42 o                         
  -3  13   6        764.13        742.06        18.38 o                         
  -2  13   6        459.96        465.49        18.88 o                         
  -1  13   6         20.27         24.95         3.71 o                         
   0  13   6          8.41         14.98         4.37 o                         
   1  13   6       1261.19       1227.12        23.62 o                         
   2  13   6        426.04        468.71        11.39 o                         
   3  13   6        571.34        575.96        14.02 o                         
  -2  14   6         10.11          7.70         6.02 o                         
  -1  14   6        542.80        531.18        16.21 o                         
   0  14   6         60.27         56.45         5.08 o                         
   1  14   6        610.18        640.03        23.03 o                         
   2  14   6        487.19        466.76        17.85 o                         
  -8   1   7        108.39        103.52         4.80 o                         
  -7   1   7        156.72        185.46        10.88 o                         
  -6   1   7        360.46        346.64        10.66 o                         
  -5   1   7        323.29        281.90         8.34 o                         
  -4   1   7       3175.64       3300.72       110.18 o                         
  -3   1   7       2678.70       2548.51        67.39 o                         
  -2   1   7       3687.75       3680.03       102.34 o                         
  -1   1   7       2546.78       2505.35        87.51 o                         
   0   1   7       1103.07       1279.54        66.86 o                         
   1   1   7       7130.84       6206.43       203.99 o                         
   2   1   7       2097.92       1983.81        74.14 o                         
   3   1   7        557.50        487.84        33.54 o                         
   4   1   7         89.13         86.12         4.89 o                         
   5   1   7       1866.63       1900.16        35.59 o                         
   6   1   7       1943.23       2126.51        37.79 o                         
   7   1   7        144.37        153.35         8.12 o                         
  -8   2   7        202.66        204.39         7.93 o                         
  -7   2   7        218.04        291.01        13.64 o                         
  -6   2   7       3361.43       3456.00        43.72 o                         
  -5   2   7       1388.77       1296.63        17.42 o                         
  -4   2   7       3648.46       3552.96        55.19 o                         
  -3   2   7        615.86        509.72        22.31 o                         
  -2   2   7        922.21       1116.64        30.44 o                         
  -1   2   7       5970.59       5556.68       172.86 o                         
   0   2   7       4790.08       5711.94       116.13 o                         
   1   2   7       2776.16       2718.73        77.29 o                         
   2   2   7        465.35        420.98        27.25 o                         
   3   2   7         57.88         45.72        15.30 o                         
   4   2   7       1507.78       1484.81        30.20 o                         
   5   2   7        103.54        109.18         5.51 o                         
   6   2   7        146.51        184.82         9.58 o                         
   7   2   7        193.85        221.11         9.01 o                         
  -8   3   7         41.32         41.52         4.71 o                         
  -7   3   7        483.66        611.14        19.52 o                         
  -6   3   7        924.39        941.78        18.37 o                         
  -5   3   7          5.17          6.78         3.34 o                         
  -4   3   7        641.18        638.38        15.44 o                         
  -3   3   7        924.34        812.04        25.39 o                         
  -2   3   7        133.04        104.97         7.46 o                         
  -1   3   7      10388.74       9820.96       404.88 o                         
   0   3   7       4262.20       4567.07       474.17 o                         
   1   3   7       3035.00       3151.20       111.00 o                         
   2   3   7        675.86        644.06        33.58 o                         
   3   3   7       1041.43       1147.93        46.04 o                         
   4   3   7        423.69        383.39        10.84 o                         
   5   3   7       2171.83       2050.08        45.73 o                         
   6   3   7        413.03        477.14        20.74 o                         
   7   3   7         43.40         50.06         4.55 o                         
  -8   4   7          1.81          0.65         3.61 o                         
  -7   4   7        534.95        742.39        55.01 o                         
  -6   4   7        919.54        919.80        31.01 o                         
  -5   4   7       1448.03       1363.36        18.56 o                         
  -4   4   7       1260.54       1211.22        18.13 o                         
  -3   4   7       1039.35       1073.92        31.22 o                         
  -2   4   7         30.76         37.18         5.52 o                         
  -1   4   7      10613.09      10680.25       457.37 o                         
   0   4   7        108.26         52.81        14.03 o                         
   1   4   7       3449.09       3575.33        82.49 o                         
   2   4   7       2167.28       1990.09       122.26 o                         
   3   4   7         80.78         78.41         5.55 o                         
   4   4   7       1756.19       1640.15        40.93 o                         
   5   4   7        530.88        558.96        23.65 o                         
   6   4   7         49.44         48.22         9.29 o                         
   7   4   7        219.99        220.24        20.89 o                         
  -8   5   7          2.58          7.75         4.78 o                         
  -7   5   7       1249.68       1119.51        28.51 o                         
  -6   5   7         82.63         68.02         6.57 o                         
  -5   5   7          1.68          0.09         3.23 o                         
  -4   5   7       1542.90       1489.09        17.93 o                         
  -3   5   7       1938.28       1998.07        37.19 o                         
  -2   5   7        478.97        395.44        29.06 o                         
  -1   5   7        900.89       1014.26        36.90 o                         
   0   5   7        437.01        360.10        19.89 o                         
   1   5   7       4066.42       3920.45       105.73 o                         
   2   5   7        813.87        771.51        29.07 o                         
   3   5   7        339.56        303.75        28.47 o                         
   4   5   7        441.16        422.88        14.55 o                         
   5   5   7         56.16         59.65         6.76 o                         
   6   5   7        204.99        217.41        12.18 o                         
   7   5   7        706.63        668.19        25.68 o                         
  -7   6   7         39.94         30.06         6.25 o                         
  -6   6   7        638.19        648.54        20.73 o                         
  -5   6   7        584.44        590.01        12.08 o                         
  -4   6   7        190.13        167.77         6.15 o                         
  -3   6   7        654.04        622.72        12.17 o                         
  -2   6   7        460.36        463.66        20.13 o                         
  -1   6   7        213.94        232.59        17.36 o                         
   0   6   7        537.90        524.84        33.51 o                         
   1   6   7       2111.03       1981.24        70.27 o                         
   2   6   7       2238.74       2198.38        34.38 o                         
   3   6   7        316.93        313.64        35.54 o                         
   4   6   7        140.39        129.95         8.16 o                         
   5   6   7         58.24         55.24         5.85 o                         
   6   6   7         43.27         53.03        10.41 o                         
   7   6   7        155.80        145.92         5.67 o                         
  -7   7   7        784.46        750.72        33.26 o                         
  -6   7   7        325.74        347.54        17.59 o                         
  -5   7   7        295.58        298.41        11.13 o                         
  -4   7   7       4061.03       3953.91        58.83 o                         
  -3   7   7        459.36        496.02        19.39 o                         
  -2   7   7        343.30        337.50         9.10 o                         
  -1   7   7         72.88         61.63         4.21 o                         
   0   7   7       3176.22       3082.66        69.98 o                         
   1   7   7       6520.48       6421.12        93.75 o                         
   2   7   7       3836.38       3698.07        61.67 o                         
   3   7   7       3229.57       3089.17        62.80 o                         
   4   7   7        536.18        523.06        14.14 o                         
   5   7   7         34.36         37.24         5.79 o                         
   6   7   7        359.25        396.90        12.50 o                         
  -7   8   7         16.56         65.53         4.69 o                         
  -6   8   7        456.90        612.80        65.78 o                         
  -5   8   7         17.37         15.29         5.43 o                         
  -4   8   7          5.93         13.68         5.76 o                         
  -3   8   7        312.33        333.10        36.33 o                         
  -2   8   7       6225.79       6239.66        83.58 o                         
  -1   8   7        127.52        132.04         5.13 o                         
   0   8   7       3407.60       3385.10        67.72 o                         
   1   8   7        326.07        324.07         9.15 o                         
   2   8   7       3852.23       3749.65        58.19 o                         
   3   8   7        713.70        761.68        22.55 o                         
   4   8   7       7047.78       7439.26       150.31 o                         
   5   8   7         47.55         55.28         6.20 o                         
   6   8   7        413.32        418.74        12.56 o                         
  -6   9   7         31.94         38.62         4.73 o                         
  -5   9   7        214.91        204.57         7.81 o                         
  -4   9   7        243.12        254.79        11.24 o                         
  -3   9   7        635.50        615.60        13.30 o                         
  -2   9   7         45.12         52.40         4.41 o                         
  -1   9   7        126.10        114.24         4.74 o                         
   0   9   7          6.64          7.69         2.74 o                         
   1   9   7        982.46        960.00        19.38 o                         
   2   9   7        245.69        241.47         7.41 o                         
   3   9   7        618.85        612.37        13.95 o                         
   4   9   7         76.66         76.56         8.18 o                         
   5   9   7        543.94        543.25        16.91 o                         
   6   9   7         12.78          8.66         6.04 o                         
  -6  10   7        168.20        153.18         8.83 o                         
  -5  10   7         22.01         29.09         4.95 o                         
  -4  10   7        960.33       1020.35        29.00 o                         
  -3  10   7       2565.36       2604.92        42.62 o                         
  -2  10   7       3197.46       3156.30        51.53 o                         
  -1  10   7       4394.46       4419.84        52.59 o                         
   0  10   7       7341.42       7548.09       136.15 o                         
   1  10   7        319.88        308.70         7.63 o                         
   2  10   7        342.54        339.53         9.45 o                         
   3  10   7        749.15        913.06        25.60 o                         
   4  10   7       2189.05       2270.35        56.11 o                         
   5  10   7        112.41        114.01        12.84 o                         
  -5  11   7        139.25        118.90         5.74 o                         
  -4  11   7        227.11        241.44         8.67 o                         
  -3  11   7        574.89        650.91        65.27 o                         
  -2  11   7        729.63        714.01        14.36 o                         
  -1  11   7       2130.82       2095.25        45.49 o                         
   0  11   7        621.81        615.86        29.52 o                         
   1  11   7       4321.86       4329.69        88.48 o                         
   2  11   7         15.29         15.46         3.19 o                         
   3  11   7        203.32        213.79         9.56 o                         
   4  11   7         11.42          6.04         3.93 o                         
  -4  12   7        783.63        754.08        16.52 o                         
  -3  12   7        988.23        939.73       164.24 o                         
  -2  12   7         39.20         36.95         3.38 o                         
  -1  12   7        251.46        236.06         9.73 o                         
   0  12   7         23.57         32.17         5.50 o                         
   1  12   7          3.66         11.17         3.88 o                         
   2  12   7        189.45        206.68         7.85 o                         
   3  12   7        221.12        210.06        17.38 o                         
   4  12   7        666.04        626.65        25.31 o                         
  -4  13   7       2871.83       2675.87        87.52 o                         
  -3  13   7        321.80        304.63         9.75 o                         
  -2  13   7        526.34        563.77        18.94 o                         
  -1  13   7         28.31         28.86         5.13 o                         
   0  13   7       1450.25       1465.47        50.60 o                         
   1  13   7       1085.71       1142.02        24.34 o                         
   2  13   7       1669.44       1653.62        35.89 o                         
   3  13   7        740.93        680.95        15.42 o                         
  -2  14   7        373.04        356.17        13.13 o                         
  -1  14   7         77.55         84.83         5.47 o                         
   0  14   7        256.57        281.18         9.95 o                         
   1  14   7        134.57        130.89         6.09 o                         
  -8   0   8          5.84         14.68         4.99 o                         
  -7   0   8        187.13        189.51        21.45 o                         
  -6   0   8        583.51        649.58        41.95 o                         
  -5   0   8          6.74         15.96         7.17 o                         
  -4   0   8       2020.72       1950.38        85.87 o                         
  -3   0   8        292.21        305.35        20.15 o                         
  -2   0   8      21231.58      22407.05       834.61 o                         
  -1   0   8       3055.63       2628.24       184.42 o                         
   0   0   8       7606.58       7801.58       317.37 o                         
   1   0   8        122.59        128.25        25.73 o                         
   2   0   8       6078.50       5579.90       252.23 o                         
   3   0   8       1413.44       1548.03        74.38 o                         
   4   0   8       4616.09       4454.66       112.11 o                         
   5   0   8        421.03        426.85        15.16 o                         
   6   0   8        149.88        159.55         9.70 o                         
   7   0   8        968.94        967.91        42.47 o                         
  -8   1   8         74.87         70.83         4.25 o                         
  -7   1   8       1643.29       1837.91        48.55 o                         
  -6   1   8       2225.66       2273.89        46.79 o                         
  -5   1   8         15.76         14.99         4.15 o                         
  -4   1   8       2577.14       2513.19        51.81 o                         
  -3   1   8       1059.19       1021.64        43.25 o                         
  -2   1   8         65.15         52.11         7.45 o                         
  -1   1   8       4446.84       4360.44       175.97 o                         
   0   1   8       1579.13       1481.71        53.32 o                         
   1   1   8          5.03         14.06        20.94 o                         
   2   1   8         77.92         67.65        15.94 o                         
   3   1   8        438.91        562.25        19.06 o                         
   4   1   8       3982.93       3843.54        63.89 o                         
   5   1   8        474.41        486.27        12.78 o                         
   6   1   8        447.81        470.58        12.97 o                         
   7   1   8          0.73         16.61         4.23 o                         
  -8   2   8         68.65         59.09         4.35 o                         
  -7   2   8        445.78        549.23        17.40 o                         
  -6   2   8        483.59        500.30        20.69 o                         
  -5   2   8        163.32        172.91         5.75 o                         
  -4   2   8       5169.07       5294.69       129.30 o                         
  -3   2   8       5589.27       5644.15       124.30 o                         
  -2   2   8       1405.00       1331.97        30.95 o                         
  -1   2   8       1599.03       1423.37        60.15 o                         
   0   2   8        155.42         96.30        18.79 o                         
   1   2   8       6811.81       6693.32       185.84 o                         
   2   2   8       4876.31       4637.85       110.92 o                         
   3   2   8        318.29        407.09        16.09 o                         
   4   2   8        124.04        113.18         6.49 o                         
   5   2   8        884.09        856.47        26.84 o                         
   6   2   8        314.27        490.99        19.75 o                         
   7   2   8       3359.46       3629.19        88.22 o                         
  -8   3   8          2.88          6.83         2.82 o                         
  -7   3   8        143.45        165.89         7.86 o                         
  -6   3   8        528.59        527.96        16.63 o                         
  -5   3   8        676.44        647.21        10.48 o                         
  -4   3   8       1980.07       1905.00        36.69 o                         
  -3   3   8        574.13        579.60        21.10 o                         
  -2   3   8        815.38        714.24        21.41 o                         
  -1   3   8       9795.38       8111.00       343.75 o                         
   0   3   8        252.33        212.50        28.69 o                         
   1   3   8       8759.19       8672.13       267.70 o                         
   2   3   8        180.42        170.90        15.32 o                         
   3   3   8        163.03        201.74        14.84 o                         
   4   3   8        625.03        604.97        14.98 o                         
   5   3   8        721.81        657.41        18.64 o                         
   6   3   8        427.21        477.25        19.20 o                         
   7   3   8        229.54        237.11         8.18 o                         
  -8   4   8         77.73         53.44         4.05 o                         
  -7   4   8        907.51        989.95        25.68 o                         
  -6   4   8        212.69        185.71         8.12 o                         
  -5   4   8        658.91        642.87         9.84 o                         
  -4   4   8         80.56         57.64         4.00 o                         
  -3   4   8        328.76        387.47        15.58 o                         
  -2   4   8        130.64        133.87        10.66 o                         
  -1   4   8       1172.12       1309.31        90.50 o                         
   0   4   8        114.42        122.73        18.24 o                         
   1   4   8        438.77        385.06        18.59 o                         
   2   4   8          1.07          1.37        16.34 o                         
   3   4   8       1029.88        973.83        27.37 o                         
   4   4   8          4.78         13.62         6.67 o                         
   5   4   8          0.13          1.96         6.11 o                         
   6   4   8        566.60        447.73        30.48 o                         
   7   4   8        289.86        322.06         9.05 o                         
  -7   5   8       1027.12        855.25        45.75 o                         
  -6   5   8       2063.92       2007.26        32.66 o                         
  -5   5   8        530.96        507.92         9.38 o                         
  -4   5   8       1110.52       1058.82        15.84 o                         
  -3   5   8       1274.63       1273.98        89.80 o                         
  -2   5   8        585.91        609.82        60.32 o                         
  -1   5   8       1807.32       1702.40        49.51 o                         
   0   5   8       1089.61       1036.82        37.88 o                         
   1   5   8        408.55        392.95        40.16 o                         
   2   5   8         37.48         43.23         4.40 o                         
   3   5   8        736.81        729.87        91.01 o                         
   4   5   8       4942.72       4982.67       151.17 o                         
   5   5   8        658.79        713.12        18.44 o                         
   6   5   8        324.15        366.33        11.89 o                         
   7   5   8         33.62         31.92         5.36 o                         
  -7   6   8        324.13        305.65        11.77 o                         
  -6   6   8        511.10        571.30        16.31 o                         
  -5   6   8        461.19        446.38        10.01 o                         
  -4   6   8       3584.03       3442.12        50.72 o                         
  -3   6   8       2066.17       2081.98        50.33 o                         
  -2   6   8       4228.39       4016.67        62.15 o                         
  -1   6   8        996.39        940.25        25.55 o                         
   0   6   8        339.68        247.64        38.32 o                         
   1   6   8        204.11        166.08         7.29 o                         
   2   6   8       6604.71       6437.06        95.21 o                         
   3   6   8       3732.95       3865.14       103.89 o                         
   4   6   8        735.20        795.95        26.55 o                         
   5   6   8         91.85         91.03         6.61 o                         
   6   6   8        963.68       1004.23        24.79 o                         
  -7   7   8        252.32        253.18        15.87 o                         
  -6   7   8        652.39        793.93        95.82 o                         
  -5   7   8         49.57         51.06         5.47 o                         
  -4   7   8       2086.67       1996.40        33.24 o                         
  -3   7   8        695.25        665.76        15.94 o                         
  -2   7   8        373.16        366.05         9.76 o                         
  -1   7   8         31.57         25.79         2.89 o                         
   0   7   8         31.83         32.94         3.94 o                         
   1   7   8         57.01         53.06         5.09 o                         
   2   7   8         61.20         61.71         5.04 o                         
   3   7   8         37.78         34.80         5.13 o                         
   4   7   8        853.27        869.03        20.84 o                         
   5   7   8         59.52         64.57         6.09 o                         
   6   7   8        834.29        806.57        17.22 o                         
  -7   8   8        334.89        312.59        22.11 o                         
  -6   8   8        477.92        459.90        37.73 o                         
  -5   8   8        193.46        204.71         9.06 o                         
  -4   8   8        211.51        200.03         8.42 o                         
  -3   8   8        281.28        286.43        15.29 o                         
  -2   8   8         96.96        111.82         5.33 o                         
  -1   8   8        288.39        290.38         7.47 o                         
   0   8   8         23.04         22.23         4.66 o                         
   1   8   8        932.19        912.41        18.05 o                         
   2   8   8        166.00        165.91         7.37 o                         
   3   8   8       2133.69       2112.37        48.14 o                         
   4   8   8         79.64         80.31         6.71 o                         
   5   8   8        648.68        661.07        14.19 o                         
   6   8   8         90.24         64.88         5.45 o                         
  -6   9   8        783.58        778.53        23.69 o                         
  -5   9   8         14.26         12.84         4.88 o                         
  -4   9   8       1543.26       1557.45        29.76 o                         
  -3   9   8        276.15        247.45        29.26 o                         
  -2   9   8       1456.32       1477.39        24.40 o                         
  -1   9   8       9119.93       9030.20       116.38 o                         
   0   9   8       1773.83       1823.38        34.62 o                         
   1   9   8       3917.19       3894.48        59.23 o                         
   2   9   8          2.54          6.20         3.38 o                         
   3   9   8         14.88         30.43         4.90 o                         
   4   9   8        219.08        205.05        12.81 o                         
   5   9   8       1368.61       1298.43        28.06 o                         
  -6  10   8        144.46        111.95         6.38 o                         
  -5  10   8        161.44        141.71         6.79 o                         
  -4  10   8        733.04        743.92        22.81 o                         
  -3  10   8       1060.32       1061.00        24.28 o                         
  -2  10   8        106.25        107.40         5.30 o                         
  -1  10   8        745.65        735.93        13.52 o                         
   0  10   8         70.73         67.37         4.58 o                         
   1  10   8        346.43        331.22         7.19 o                         
   2  10   8        177.36        176.62         6.14 o                         
   3  10   8         37.20         52.14         4.84 o                         
   4  10   8         41.04         34.93         7.26 o                         
   5  10   8         69.33         63.85         6.09 o                         
  -5  11   8        148.58        133.05         7.03 o                         
  -4  11   8       1308.32       1309.02        27.84 o                         
  -3  11   8         86.93         84.27         5.51 o                         
  -2  11   8       1275.33       1249.47        24.49 o                         
  -1  11   8        555.67        554.20        13.82 o                         
   0  11   8         28.88         43.96         4.71 o                         
   1  11   8         72.11         89.77         4.88 o                         
   2  11   8         14.45         16.38         3.15 o                         
   3  11   8        172.51        198.42        10.43 o                         
   4  11   8        607.03        612.88        37.32 o                         
  -4  12   8        418.30        376.11         8.75 o                         
  -3  12   8          1.93          7.37         3.30 o                         
  -2  12   8       2443.78       2496.07        48.67 o                         
  -1  12   8        767.43        840.18        23.41 o                         
   0  12   8        835.69        858.37        32.46 o                         
   1  12   8         22.43         17.54         4.05 o                         
   2  12   8       1799.23       1851.55        77.18 o                         
   3  12   8        473.50        467.57        15.97 o                         
  -3  13   8        435.31        368.39        15.62 o                         
  -2  13   8       1461.49       1488.27        55.46 o                         
  -1  13   8       1741.10       1779.21        39.87 o                         
   0  13   8        114.47        139.61        10.00 o                         
   1  13   8          1.11          2.89         3.99 o                         
   2  13   8        109.96        106.66         5.82 o                         
  -2  14   8        264.23        270.20        10.86 o                         
  -1  14   8        153.25        145.87         7.89 o                         
   0  14   8        145.18        113.71        15.52 o                         
   1  14   8         67.24         59.85         4.37 o                         
  -8   1   9        332.42        330.44        17.29 o                         
  -7   1   9        598.47        634.78        21.23 o                         
  -6   1   9         95.88        111.09        10.23 o                         
  -5   1   9        901.38        835.52        16.84 o                         
  -4   1   9       2269.46       2229.43        61.32 o                         
  -3   1   9        168.07        138.77        15.59 o                         
  -2   1   9        197.62        219.73        13.43 o                         
  -1   1   9       4915.59       4514.24       151.01 o                         
   0   1   9      11014.66       9469.74       481.93 o                         
   1   1   9        796.18        747.90        40.50 o                         
   2   1   9       1250.24       1121.56        46.05 o                         
   3   1   9        369.26        368.72        12.02 o                         
   4   1   9       1745.48       1692.83        38.10 o                         
   5   1   9        340.30        324.34        19.09 o                         
   6   1   9       1257.79       1365.36        46.12 o                         
   7   1   9        321.14        333.15        16.50 o                         
  -8   2   9         58.67         50.50         4.80 o                         
  -7   2   9       2176.13       2393.36        53.08 o                         
  -6   2   9         12.40         14.99         4.78 o                         
  -5   2   9        687.97        679.08        11.30 o                         
  -4   2   9       3488.98       3522.77        80.85 o                         
  -3   2   9         87.70         64.53         8.72 o                         
  -2   2   9       4408.84       4195.44       107.27 o                         
  -1   2   9          3.38          7.95        11.82 o                         
   0   2   9        267.31        213.78        25.45 o                         
   1   2   9       4963.91       5031.72       131.91 o                         
   2   2   9       2967.05       2817.60        76.38 o                         
   3   2   9       3402.05       3189.98        71.21 o                         
   4   2   9        125.77        108.32         6.39 o                         
   5   2   9         13.92         12.86         3.66 o                         
   6   2   9        846.95        925.14        43.58 o                         
   7   2   9        158.04        153.49         5.72 o                         
  -8   3   9        418.68        401.90        17.84 o                         
  -7   3   9        237.84        304.42        11.78 o                         
  -6   3   9         24.76         20.10         4.67 o                         
  -5   3   9       1030.86       1037.10        14.65 o                         
  -4   3   9       1437.52       1467.21        25.84 o                         
  -3   3   9       1539.40       1654.64        41.71 o                         
  -2   3   9       4508.08       4352.92       109.06 o                         
  -1   3   9        124.70        182.17        27.70 o                         
   0   3   9          5.19         17.22        19.46 o                         
   1   3   9       5077.91       5642.88       185.76 o                         
   2   3   9        852.38        895.87        26.77 o                         
   3   3   9       1942.14       1922.97        37.57 o                         
   4   3   9       1211.30       1177.25        28.32 o                         
   5   3   9         15.02         20.34         4.91 o                         
   6   3   9        173.80        201.33         9.74 o                         
   7   3   9        741.53        679.14        15.85 o                         
  -8   4   9        234.25        150.81        10.61 o                         
  -7   4   9       1469.95       1400.59        58.70 o                         
  -6   4   9        126.07        126.78         5.77 o                         
  -5   4   9        382.53        366.79         6.81 o                         
  -4   4   9       2730.99       2680.78        40.81 o                         
  -3   4   9         33.12         28.63         4.75 o                         
  -2   4   9       5127.64       4479.00       135.48 o                         
  -1   4   9        256.72        263.47        40.47 o                         
   0   4   9        362.21        339.80        28.96 o                         
   1   4   9       6530.49       6516.91       143.73 o                         
   2   4   9       1546.60       1587.88        33.23 o                         
   3   4   9       3035.75       2959.46        57.14 o                         
   4   4   9        175.11        161.23        14.32 o                         
   5   4   9         10.08          7.99         4.45 o                         
   6   4   9        942.66        887.52        33.47 o                         
   7   4   9        114.71        101.72         4.19 o                         
  -7   5   9          7.06         13.21         6.08 o                         
  -6   5   9        175.41        181.58         6.56 o                         
  -5   5   9       2221.21       2140.64        26.74 o                         
  -4   5   9       1076.80       1039.37        13.74 o                         
  -3   5   9        689.55        633.62        13.23 o                         
  -2   5   9       1454.64       1481.65        43.07 o                         
  -1   5   9       1712.69       1697.92        66.61 o                         
   0   5   9       1892.75       1809.44        86.14 o                         
   1   5   9       2278.71       2320.86        47.93 o                         
   2   5   9        552.12        571.57        12.62 o                         
   3   5   9        253.02        268.52         9.79 o                         
   4   5   9       2367.74       2363.51        86.88 o                         
   5   5   9         96.63         96.39         5.88 o                         
   6   5   9         57.48         48.54         5.48 o                         
  -7   6   9         85.46        108.27        15.84 o                         
  -6   6   9        427.50        427.86        11.19 o                         
  -5   6   9        537.11        508.28        10.66 o                         
  -4   6   9       2761.56       2612.99        33.67 o                         
  -3   6   9       1060.96       1021.41        21.37 o                         
  -2   6   9         75.88         78.85         4.95 o                         
  -1   6   9         48.99         59.32         5.47 o                         
   0   6   9          3.06          6.87         4.77 o                         
   1   6   9        117.82        121.50         6.10 o                         
   2   6   9        659.70        646.47        13.16 o                         
   3   6   9       1617.04       1733.24        61.82 o                         
   4   6   9        555.80        553.81        16.45 o                         
   5   6   9          4.81          7.72         3.88 o                         
   6   6   9        232.18        236.97         8.07 o                         
  -7   7   9        494.82        497.23        19.15 o                         
  -6   7   9       1523.13       1590.10        50.58 o                         
  -5   7   9       1765.70       1804.81        31.83 o                         
  -4   7   9        761.14        778.21        15.98 o                         
  -3   7   9        908.47        960.14        56.04 o                         
  -2   7   9       1754.84       1756.76        31.75 o                         
  -1   7   9        159.57        135.48         7.70 o                         
   0   7   9        177.84        194.97         6.98 o                         
   1   7   9       1595.09       1662.20        34.35 o                         
   2   7   9        897.03        839.46        19.15 o                         
   3   7   9        283.40        290.76        11.82 o                         
   4   7   9       2530.01       2551.24        49.96 o                         
   5   7   9       1001.16       1022.97        30.75 o                         
   6   7   9        244.64        220.53        18.44 o                         
  -6   8   9        130.92        150.75        23.97 o                         
  -5   8   9        558.94        587.02        16.48 o                         
  -4   8   9         50.59         63.09         8.14 o                         
  -3   8   9       1616.58       1671.77        28.20 o                         
  -2   8   9        429.29        414.68        10.61 o                         
  -1   8   9       3030.50       3092.37        46.00 o                         
   0   8   9        761.34        787.05        16.69 o                         
   1   8   9         65.66         60.39         5.79 o                         
   2   8   9        159.78        160.08         7.36 o                         
   3   8   9        670.95        796.95        73.15 o                         
   4   8   9        185.36        193.64         7.10 o                         
   5   8   9          9.35          9.23         3.25 o                         
  -6   9   9        204.84        209.27        11.21 o                         
  -5   9   9        128.14        121.88         6.34 o                         
  -4   9   9        361.00        391.34        10.80 o                         
  -3   9   9        539.07        494.30        15.83 o                         
  -2   9   9        256.71        250.37         7.86 o                         
  -1   9   9        192.03        195.37         6.86 o                         
   0   9   9        294.21        303.73         8.47 o                         
   1   9   9        112.78        111.08         4.98 o                         
   2   9   9         96.63         98.87         6.37 o                         
   3   9   9        258.41        308.86        12.47 o                         
   4   9   9         23.78         22.95         5.20 o                         
   5   9   9        141.68        103.03        10.00 o                         
  -5  10   9          3.53          2.08         7.39 o                         
  -4  10   9        643.18        690.80        19.36 o                         
  -3  10   9       2293.91       2344.15        41.41 o                         
  -2  10   9       2463.57       2498.40        48.70 o                         
  -1  10   9          1.58          4.11         3.73 o                         
   0  10   9         35.70         45.56         4.26 o                         
   1  10   9       4213.39       4365.49        84.04 o                         
   2  10   9        622.39        605.73        13.20 o                         
   3  10   9         13.73         15.10         3.67 o                         
   4  10   9        314.33        290.20        12.61 o                         
   5  10   9         31.09         33.88         5.05 o                         
  -5  11   9          2.17          3.60         2.91 o                         
  -4  11   9       2695.12       2599.93        53.06 o                         
  -3  11   9        176.69        179.84        10.00 o                         
  -2  11   9        948.39        969.49        20.61 o                         
  -1  11   9        700.54        691.45        14.93 o                         
   0  11   9          4.35          6.41         4.08 o                         
   1  11   9        137.60        129.45         6.27 o                         
   2  11   9        813.48        760.22        21.10 o                         
   3  11   9       1563.51       1533.10        52.01 o                         
   4  11   9          0.79          2.88         4.71 o                         
  -4  12   9        230.43        213.72         7.19 o                         
  -3  12   9        551.24        519.52        14.12 o                         
  -2  12   9        134.54        147.66         6.51 o                         
  -1  12   9        147.88        130.11        10.25 o                         
   0  12   9        280.19        294.76         9.62 o                         
   1  12   9          5.02          4.78         3.40 o                         
   2  12   9          3.11          3.79         3.68 o                         
   3  12   9        110.46         83.19         4.71 o                         
  -3  13   9        258.52        132.51        23.93 o                         
  -2  13   9       1225.87       1136.08        37.17 o                         
  -1  13   9         51.08         59.92         5.15 o                         
   0  13   9        340.32        337.99        10.13 o                         
   1  13   9       1811.60       1780.26        43.97 o                         
   2  13   9        727.44        539.70        31.40 o                         
  -8   0  10        679.25        622.56        20.68 o                         
  -7   0  10       2934.08       2959.08       161.76 o                         
  -6   0  10        362.78        388.18        16.96 o                         
  -5   0  10        773.93        756.91        22.29 o                         
  -4   0  10        726.91        706.13        28.37 o                         
  -3   0  10       1960.01       2012.91        71.52 o                         
  -2   0  10        667.46        564.22        40.42 o                         
  -1   0  10       1468.35       1357.83        92.05 o                         
   0   0  10       1446.39       1436.06       185.94 o                         
   1   0  10      11942.86      13112.11       630.45 o                         
   2   0  10       1104.34       1071.44        29.61 o                         
   3   0  10       1687.89       1596.35        46.11 o                         
   4   0  10       1682.16       1612.62        43.81 o                         
   5   0  10        246.65        237.62        17.79 o                         
   6   0  10       1655.49       1800.57        71.39 o                         
   7   0  10        770.96        864.96        40.68 o                         
  -8   1  10          2.45          3.69         3.26 o                         
  -7   1  10        493.78        567.84        20.78 o                         
  -6   1  10        319.40        342.07        10.55 o                         
  -5   1  10       6144.60       5860.66        84.38 o                         
  -4   1  10        262.98        251.27        15.93 o                         
  -3   1  10       1526.13       1492.08        45.79 o                         
  -2   1  10        821.13        727.65        40.31 o                         
  -1   1  10       2280.26       2213.62        89.72 o                         
   0   1  10       1893.03       1797.67       123.99 o                         
   1   1  10       4524.75       4776.16       225.08 o                         
   2   1  10        115.75        111.08         5.13 o                         
   3   1  10       2340.96       3271.36       288.53 o                         
   4   1  10          0.93          4.55         4.25 o                         
   5   1  10        310.63        321.44        10.88 o                         
   6   1  10       1536.61       1709.31        61.36 o                         
   7   1  10          0.77          2.70         4.33 o                         
  -8   2  10       1849.89       1597.79        49.09 o                         
  -7   2  10        191.22        218.70        10.82 o                         
  -6   2  10        718.13        711.93        35.53 o                         
  -5   2  10       1226.27       1177.23        17.49 o                         
  -4   2  10        452.83        487.07        12.88 o                         
  -3   2  10        464.83        467.06        14.00 o                         
  -2   2  10      14208.26      13279.59       352.04 o                         
  -1   2  10       2127.06       1863.44        79.97 o                         
   0   2  10        957.93        889.48        48.02 o                         
   1   2  10       1576.25       1477.86        54.76 o                         
   2   2  10        434.92        387.74         9.41 o                         
   3   2  10       4263.69       4156.57        72.61 o                         
   4   2  10        884.24        818.31        21.08 o                         
   5   2  10        319.12        315.36         8.92 o                         
   6   2  10        127.15        140.26        10.17 o                         
   7   2  10          1.51          2.13         2.45 o                         
  -8   3  10        496.33        443.04        66.61 o                         
  -7   3  10        690.78        674.22        29.59 o                         
  -6   3  10        671.66        650.57        14.59 o                         
  -5   3  10       1031.54       1060.89        14.38 o                         
  -4   3  10       2009.07       1957.69        32.50 o                         
  -3   3  10        558.96        573.98        15.56 o                         
  -2   3  10       4202.03       3797.26       153.85 o                         
  -1   3  10       2226.10       1934.32       172.46 o                         
   0   3  10       5831.38       5586.32       202.00 o                         
   1   3  10        724.54        663.59        27.87 o                         
   2   3  10        231.17        212.83         6.83 o                         
   3   3  10       4423.29       4224.28        76.29 o                         
   4   3  10       2215.20       2162.35        51.43 o                         
   5   3  10        274.60        277.95        10.04 o                         
   6   3  10        619.00        531.11        46.14 o                         
  -7   4  10         58.19         63.01         7.46 o                         
  -6   4  10         14.97         16.44         4.05 o                         
  -5   4  10         84.79         92.25         3.93 o                         
  -4   4  10       3058.32       2895.77        40.63 o                         
  -3   4  10        576.05        546.49        17.53 o                         
  -2   4  10       4009.58       3914.63        84.56 o                         
  -1   4  10        300.70        327.87        37.25 o                         
   0   4  10        126.70        105.69        15.06 o                         
   1   4  10        347.04        401.34        38.53 o                         
   2   4  10        568.12        515.39        13.01 o                         
   3   4  10        273.43        363.17        46.44 o                         
   4   4  10         27.55         30.50         4.04 o                         
   5   4  10         86.01         82.77         5.98 o                         
   6   4  10        456.03        501.86        15.99 o                         
  -7   5  10        262.37        300.82        12.35 o                         
  -6   5  10        218.63        214.75         6.56 o                         
  -5   5  10       6894.31       6741.44        70.29 o                         
  -4   5  10       1723.07       1707.32        21.66 o                         
  -3   5  10       2635.20       2646.28       110.78 o                         
  -2   5  10       4725.29       4795.59        65.79 o                         
  -1   5  10       1918.70       2002.38        49.07 o                         
   0   5  10         11.27         17.01         4.59 o                         
   1   5  10       5283.88       5378.34       111.08 o                         
   2   5  10        503.97        519.86        13.31 o                         
   3   5  10       1311.07       1268.86       131.48 o                         
   4   5  10        474.50        497.10        16.66 o                         
   5   5  10        630.10        655.02        16.74 o                         
   6   5  10        915.21        960.70        19.88 o                         
  -7   6  10       4119.99       3739.16       144.53 o                         
  -6   6  10         74.03         73.57         4.95 o                         
  -5   6  10        153.14        154.16         5.87 o                         
  -4   6  10       1393.59       1351.10        20.49 o                         
  -3   6  10       2842.52       2628.78       126.79 o                         
  -2   6  10        558.32        536.49        12.39 o                         
  -1   6  10         53.12         71.19         5.36 o                         
   0   6  10       2774.05       2779.34        61.84 o                         
   1   6  10       2227.98       2166.02        45.32 o                         
   2   6  10          5.18          7.76         4.19 o                         
   3   6  10       3411.37       3518.65        58.27 o                         
   4   6  10       4080.63       4248.27        78.50 o                         
   5   6  10         10.71         22.06         3.85 o                         
   6   6  10       2182.37       2074.42        48.89 o                         
  -7   7  10        882.36        727.24        29.64 o                         
  -6   7  10        416.62        403.53        16.81 o                         
  -5   7  10       1155.36       1131.22        19.92 o                         
  -4   7  10         64.66         64.29         4.62 o                         
  -3   7  10         47.68         51.33         6.34 o                         
  -2   7  10         39.31         39.64         4.38 o                         
  -1   7  10       2199.82       2193.26        50.90 o                         
   0   7  10         18.91         21.47         4.81 o                         
   1   7  10       1116.72       1160.47        29.08 o                         
   2   7  10        267.81        261.88        10.22 o                         
   3   7  10        906.02        773.03        37.59 o                         
   4   7  10         53.57         52.85         5.21 o                         
   5   7  10        348.25        344.44         8.56 o                         
   6   7  10        321.22        244.47        12.92 o                         
  -6   8  10        377.39        491.04        15.56 o                         
  -5   8  10         15.84         21.51         4.95 o                         
  -4   8  10       2571.50       2606.23        52.40 o                         
  -3   8  10        698.12        561.11        55.71 o                         
  -2   8  10       4030.87       4086.54        90.67 o                         
  -1   8  10        241.11        212.17         7.19 o                         
   0   8  10        561.74        560.09        13.95 o                         
   1   8  10         64.64         67.10         7.80 o                         
   2   8  10         92.12         77.15         8.30 o                         
   3   8  10        505.98        432.16        30.98 o                         
   4   8  10         54.38         57.28         5.40 o                         
   5   8  10        634.64        528.97        25.31 o                         
  -6   9  10        436.28        413.29        43.45 o                         
  -5   9  10          0.45          5.61         5.37 o                         
  -4   9  10        433.31        416.63        12.48 o                         
  -3   9  10         45.24         49.62         6.97 o                         
  -2   9  10       1587.17       1571.85        34.82 o                         
  -1   9  10       1692.88       1705.93        27.87 o                         
   0   9  10       7037.70       7263.00       103.44 o                         
   1   9  10        901.61        883.06        20.27 o                         
   2   9  10        103.00        105.40         6.86 o                         
   3   9  10       1551.16       1524.92        30.90 o                         
   4   9  10        583.31        520.16        20.74 o                         
   5   9  10        266.19        236.50        12.75 o                         
  -5  10  10        288.03        255.65        22.10 o                         
  -4  10  10         12.31         18.92         5.66 o                         
  -3  10  10        118.03        116.17         5.70 o                         
  -2  10  10        771.04        760.66        16.85 o                         
  -1  10  10          1.70         10.90         3.56 o                         
   0  10  10         21.67         20.96         3.80 o                         
   1  10  10        191.65        206.40         8.26 o                         
   2  10  10         63.83         63.68         4.26 o                         
   3  10  10        554.32        525.18        15.29 o                         
   4  10  10        322.40        321.55        19.27 o                         
  -5  11  10        799.50        706.07        56.79 o                         
  -4  11  10        130.71        153.31         7.74 o                         
  -3  11  10        602.44        585.52        17.56 o                         
  -2  11  10        306.67        330.73        10.23 o                         
  -1  11  10       2658.27       2538.88        46.78 o                         
   0  11  10       1147.15       1216.33        28.77 o                         
   1  11  10        214.12        206.28         7.26 o                         
   2  11  10          5.46          7.14         2.85 o                         
   3  11  10        497.41        415.56        13.31 o                         
   4  11  10         34.17         27.27         6.14 o                         
  -4  12  10         85.66         87.51         6.76 o                         
  -3  12  10        296.47        289.22        25.61 o                         
  -2  12  10          0.82          3.07         4.07 o                         
  -1  12  10          9.93          5.90         5.48 o                         
   0  12  10        697.33        673.42        14.71 o                         
   1  12  10       1512.81       1564.53        26.59 o                         
   2  12  10          0.25          2.72         2.86 o                         
   3  12  10        590.36        572.47        17.85 o                         
  -2  13  10         58.80         52.23         9.48 o                         
  -1  13  10          2.78          9.40         7.71 o                         
   0  13  10       1367.15       1317.70        29.33 o                         
   1  13  10        785.10        787.14        19.92 o                         
  -8   1  11         25.95         25.23         3.50 o                         
  -7   1  11       2303.21       2347.27        75.15 o                         
  -6   1  11       1577.06       1620.28        31.20 o                         
  -5   1  11        499.40        486.91        11.81 o                         
  -4   1  11        163.42        162.28        12.73 o                         
  -3   1  11        159.16        159.49        10.59 o                         
  -2   1  11       3448.83       3429.35       129.20 o                         
  -1   1  11        361.45        327.37        32.64 o                         
   0   1  11       4406.96       4124.11       441.88 o                         
   1   1  11       5426.55       5381.63       221.89 o                         
   2   1  11         26.96         24.75         3.41 o                         
   3   1  11       4006.13       3981.48        84.80 o                         
   4   1  11         26.50         25.95         4.38 o                         
   5   1  11        102.31        101.90         6.51 o                         
   6   1  11        328.61        342.85        10.92 o                         
  -7   2  11        150.48        148.79        14.00 o                         
  -6   2  11        218.52        232.49         9.40 o                         
  -5   2  11       1306.23       1294.01        26.52 o                         
  -4   2  11       2378.00       2334.42        48.12 o                         
  -3   2  11       1801.64       1800.93        38.71 o                         
  -2   2  11         44.89         44.53        14.62 o                         
  -1   2  11         13.92          8.57        16.13 o                         
   0   2  11       3664.00       3651.89       187.13 o                         
   1   2  11       1717.56       1663.82        50.33 o                         
   2   2  11        161.79        133.96         5.66 o                         
   3   2  11        160.21        231.01        20.92 o                         
   4   2  11       1131.50       1127.83        45.10 o                         
   5   2  11       1085.94       1072.77        22.98 o                         
   6   2  11        401.31        417.99        11.35 o                         
  -7   3  11        204.95        271.54        13.68 o                         
  -6   3  11        505.63        504.49        11.96 o                         
  -5   3  11        252.22        240.47         6.39 o                         
  -4   3  11         69.85         72.18         6.16 o                         
  -3   3  11        753.90        821.85        23.42 o                         
  -2   3  11         23.98         41.61         5.74 o                         
  -1   3  11        840.64        812.93        37.66 o                         
   0   3  11       3185.30       3186.99        60.09 o                         
   1   3  11        516.38        420.13        14.73 o                         
   2   3  11         65.88         50.50         5.60 o                         
   3   3  11        344.32        395.92        21.53 o                         
   4   3  11        142.55        132.62         5.93 o                         
   5   3  11        848.48        856.86        23.92 o                         
   6   3  11        127.14        128.24         5.67 o                         
  -7   4  11          2.28          5.66         4.79 o                         
  -6   4  11        181.00        172.47         5.96 o                         
  -5   4  11       1023.05       1019.32        13.34 o                         
  -4   4  11       3272.31       3180.46        42.07 o                         
  -3   4  11       2305.85       2210.06        71.24 o                         
  -2   4  11         59.81         52.48         5.00 o                         
  -1   4  11       1692.08       1713.84        37.90 o                         
   0   4  11       5287.91       5272.61        89.40 o                         
   1   4  11       3718.14       3559.43       117.73 o                         
   2   4  11        493.80        462.88        12.70 o                         
   3   4  11        398.45        446.10        11.20 o                         
   4   4  11       1221.13       1283.83        33.66 o                         
   5   4  11         59.62         63.72         4.65 o                         
   6   4  11        789.27        781.97        18.78 o                         
  -7   5  11         63.81         60.57         4.90 o                         
  -6   5  11         78.24         79.30         7.80 o                         
  -5   5  11        413.95        388.15         7.52 o                         
  -4   5  11          5.66          9.18         3.44 o                         
  -3   5  11        220.79        193.61        11.18 o                         
  -2   5  11       4158.61       4155.84        59.27 o                         
  -1   5  11        376.66        377.19        12.65 o                         
   0   5  11         62.99         59.21         5.87 o                         
   1   5  11        990.08        994.61        25.68 o                         
   2   5  11         25.28         28.11         3.89 o                         
   3   5  11       1760.25       1860.35        44.51 o                         
   4   5  11        588.72        612.57        19.07 o                         
   5   5  11        153.72        164.92         6.23 o                         
   6   5  11        931.40        763.44        77.40 o                         
  -7   6  11        295.41        245.88        17.23 o                         
  -6   6  11        104.18        104.88         5.06 o                         
  -5   6  11          0.83          2.25         3.40 o                         
  -4   6  11        232.73        202.13         7.10 o                         
  -3   6  11       2046.27       2139.09        63.74 o                         
  -2   6  11       1192.87       1202.20        23.36 o                         
  -1   6  11         18.62         18.15         4.39 o                         
   0   6  11         29.14         35.01         5.10 o                         
   1   6  11        457.81        454.25        13.65 o                         
   2   6  11          4.67          5.59         4.25 o                         
   3   6  11       2271.27       2307.74        40.16 o                         
   4   6  11        711.99        771.00        17.00 o                         
   5   6  11         25.68         30.71         3.77 o                         
   6   6  11          5.18          7.80         4.47 o                         
  -6   7  11        647.97        575.22        24.51 o                         
  -5   7  11       3259.64       3335.60        49.57 o                         
  -4   7  11        122.91        124.07         5.04 o                         
  -3   7  11        171.65        146.54         9.47 o                         
  -2   7  11       1096.40       1094.45        29.59 o                         
  -1   7  11        279.70        275.87        10.41 o                         
   0   7  11        291.80        290.48        10.63 o                         
   1   7  11        122.73        137.27        11.44 o                         
   2   7  11        407.13        395.37        11.22 o                         
   3   7  11       3442.08       3647.26        72.06 o                         
   4   7  11        190.94        176.98         7.08 o                         
   5   7  11        383.97        362.34        11.98 o                         
  -6   8  11        154.47        104.61        20.80 o                         
  -5   8  11       5798.29       6069.82       128.66 o                         
  -4   8  11        112.05        125.47         8.60 o                         
  -3   8  11       2481.44       2567.78        58.70 o                         
  -2   8  11        106.60        108.83         7.19 o                         
  -1   8  11       2302.12       2235.70        40.39 o                         
   0   8  11         32.87         41.08         5.28 o                         
   1   8  11       7137.93       7258.26       134.29 o                         
   2   8  11         66.33         65.30         5.90 o                         
   3   8  11        868.10        519.25        34.35 o                         
   4   8  11         69.60         58.00         4.62 o                         
   5   8  11         32.81         20.75         4.52 o                         
  -6   9  11         42.86         34.72        10.77 o                         
  -5   9  11          1.18         10.70         5.57 o                         
  -4   9  11         16.75         11.43         5.39 o                         
  -3   9  11        478.99        511.63        15.48 o                         
  -2   9  11        793.91        793.02        19.05 o                         
  -1   9  11         75.42         62.33         4.49 o                         
   0   9  11       1282.23       1304.25        21.31 o                         
   1   9  11        260.53        267.09        10.45 o                         
   2   9  11         88.31         76.86         6.06 o                         
   3   9  11         50.95         62.12         5.90 o                         
   4   9  11         26.63         24.40         5.09 o                         
  -5  10  11       1477.10       1224.53       180.01 o                         
  -4  10  11        345.77        353.48        11.84 o                         
  -3  10  11         21.10         19.58         5.90 o                         
  -2  10  11       1634.77       1755.70        50.83 o                         
  -1  10  11       2895.69       2884.38        45.36 o                         
   0  10  11       2552.29       2666.02        65.73 o                         
   1  10  11       2593.09       2706.24        46.43 o                         
   2  10  11       1460.77       1526.38        33.37 o                         
   3  10  11        376.46        367.01         9.34 o                         
   4  10  11          9.84         11.76         5.05 o                         
  -4  11  11         32.84         42.44         4.77 o                         
  -3  11  11        430.89        488.13        35.17 o                         
  -2  11  11       2446.36       2570.93        79.97 o                         
  -1  11  11        373.01        393.07         9.99 o                         
   0  11  11       1539.20       1572.74        29.83 o                         
   1  11  11        202.60        194.81         8.15 o                         
   2  11  11          4.46          5.76         2.41 o                         
   3  11  11          4.06          3.08         5.92 o                         
  -3  12  11        374.33        392.98        14.73 o                         
  -2  12  11         20.71         32.23         4.67 o                         
  -1  12  11        313.39        304.73        12.68 o                         
   0  12  11          4.40          4.20         3.53 o                         
   1  12  11        679.70        696.16        14.89 o                         
   2  12  11        491.35        484.90        13.14 o                         
  -2  13  11        244.62        254.62         9.11 o                         
  -1  13  11         19.85         18.93         6.75 o                         
   0  13  11        164.73        173.43         7.13 o                         
  -7   0  12         79.45         72.60        17.88 o                         
  -6   0  12        114.87         90.20        11.12 o                         
  -5   0  12       6962.30       6737.91       188.29 o                         
  -4   0  12        357.04        349.61        20.34 o                         
  -3   0  12        507.72        524.77        24.71 o                         
  -2   0  12       1296.60       1300.53        97.40 o                         
  -1   0  12        118.64        130.85        17.21 o                         
   0   0  12       3533.10       3693.00       140.22 o                         
   1   0  12       1170.23       1070.39        37.58 o                         
   2   0  12       2493.46       2481.44        53.27 o                         
   3   0  12       7664.02       7899.54       170.43 o                         
   4   0  12       1777.21       1746.84        46.45 o                         
   5   0  12       2815.24       2961.46       109.18 o                         
   6   0  12        751.09        626.56        18.65 o                         
  -7   1  12          2.24          4.60         5.74 o                         
  -6   1  12        136.75        108.26         7.78 o                         
  -5   1  12        369.55        359.32        11.71 o                         
  -4   1  12       1026.61       1011.98        44.11 o                         
  -3   1  12       8231.36       7822.05       170.07 o                         
  -2   1  12        516.52        437.91        38.74 o                         
  -1   1  12       1957.06       1733.46        78.03 o                         
   0   1  12         45.98         38.67         5.88 o                         
   1   1  12        945.75        896.18        32.29 o                         
   2   1  12       1391.73       1352.73        30.31 o                         
   3   1  12       2578.69       2503.47        44.03 o                         
   4   1  12        109.39        106.85         6.71 o                         
   5   1  12          2.24         10.66         4.19 o                         
   6   1  12        181.02        152.12         6.61 o                         
  -7   2  12         53.78         58.74         7.19 o                         
  -6   2  12       1110.75       1147.41        18.58 o                         
  -5   2  12          5.92          5.39         4.25 o                         
  -4   2  12        643.05        600.82        15.02 o                         
  -3   2  12       1371.25       1466.39        33.66 o                         
  -2   2  12        137.21        134.45        10.43 o                         
  -1   2  12       4025.90       3895.77       120.31 o                         
   0   2  12      11910.82      12003.60       243.27 o                         
   1   2  12        378.44        354.48         9.36 o                         
   2   2  12       3091.32       2974.85        54.80 o                         
   3   2  12       1905.15       1864.69        32.43 o                         
   4   2  12          2.82          2.67         4.23 o                         
   5   2  12        204.07        210.43         7.38 o                         
   6   2  12        588.87        603.80        15.63 o                         
  -7   3  12        106.71        109.05         6.57 o                         
  -6   3  12        424.11        445.65         9.93 o                         
  -5   3  12          1.77          7.40         3.56 o                         
  -4   3  12        582.26        595.72        14.09 o                         
  -3   3  12       1480.46       1449.83        45.77 o                         
  -2   3  12       9172.84       9435.86       200.09 o                         
  -1   3  12        485.90        524.45        16.52 o                         
   0   3  12         41.31         60.74         5.15 o                         
   1   3  12       2330.00       2316.20        44.78 o                         
   2   3  12       2089.57       2061.17        40.44 o                         
   3   3  12        966.10       1031.40        42.79 o                         
   4   3  12        222.40        200.22         7.67 o                         
   5   3  12         14.76         13.31         4.00 o                         
   6   3  12       2498.78       2345.43        47.31 o                         
  -7   4  12          6.94         13.99         4.08 o                         
  -6   4  12       1992.21       1950.77        31.27 o                         
  -5   4  12          3.46          8.16         3.08 o                         
  -4   4  12         23.44         24.42         4.14 o                         
  -3   4  12       1004.86        938.89        25.60 o                         
  -2   4  12       3358.57       3366.54        61.42 o                         
  -1   4  12       1099.96       1129.07        28.24 o                         
   0   4  12       6525.58       6575.17       128.50 o                         
   1   4  12        329.27        337.57        15.19 o                         
   2   4  12         21.39         16.78         3.44 o                         
   3   4  12        572.82        567.11        12.11 o                         
   4   4  12        244.77        251.09         7.80 o                         
   5   4  12        344.12        367.87        15.32 o                         
   6   4  12         51.98         49.04         4.92 o                         
  -7   5  12         32.47         31.67         4.53 o                         
  -6   5  12        102.49        117.24         8.98 o                         
  -5   5  12          8.54         14.88         3.07 o                         
  -4   5  12       2959.99       2917.26        39.56 o                         
  -3   5  12       4657.72       4581.49       156.82 o                         
  -2   5  12       2674.75       2668.63        39.42 o                         
  -1   5  12       1962.18       2082.41        45.38 o                         
   0   5  12        368.52        321.84        13.24 o                         
   1   5  12        254.38        253.55        12.26 o                         
   2   5  12       2109.93       2175.25        61.96 o                         
   3   5  12       3392.02       3536.45        52.77 o                         
   4   5  12        220.54        237.61         7.93 o                         
   5   5  12        484.63        487.49        12.39 o                         
  -7   6  12         69.24         46.31        10.32 o                         
  -6   6  12        967.09        884.30        33.07 o                         
  -5   6  12       2544.79       2509.44        38.46 o                         
  -4   6  12       1609.52       1584.00        25.97 o                         
  -3   6  12       1603.51       1616.17        75.61 o                         
  -2   6  12        570.17        574.02        14.86 o                         
  -1   6  12        937.54        883.11        19.96 o                         
   0   6  12         18.97         13.15         4.61 o                         
   1   6  12          2.21          1.42         3.86 o                         
   2   6  12        923.34        882.67        27.09 o                         
   3   6  12       2037.25       2160.81        43.09 o                         
   4   6  12        988.02       1033.06        22.81 o                         
   5   6  12       3600.37       3476.94        64.05 o                         
  -5   7  12        927.89        928.85        19.59 o                         
  -4   7  12         26.61         31.44         4.76 o                         
  -3   7  12       3290.36       3370.10        81.75 o                         
  -2   7  12          4.17          2.65         5.05 o                         
  -1   7  12         56.38         43.56         5.62 o                         
   0   7  12        366.95        405.75        13.50 o                         
   1   7  12       1842.61       1880.33        47.88 o                         
   2   7  12        360.13        346.35        17.53 o                         
   3   7  12       1147.90       1251.49        37.58 o                         
   4   7  12        230.98        212.81         9.36 o                         
   5   7  12        192.00        163.43         8.60 o                         
  -6   8  12        153.79        103.37         9.34 o                         
  -5   8  12         20.04         27.59         5.76 o                         
  -4   8  12         45.21         47.47         6.44 o                         
  -3   8  12       1026.53       1101.50        29.97 o                         
  -2   8  12        842.15        799.91        19.90 o                         
  -1   8  12       1147.77       1175.96        25.48 o                         
   0   8  12       2939.39       2920.74        91.13 o                         
   1   8  12        168.45        194.04        10.13 o                         
   2   8  12         52.53         56.46         5.46 o                         
   3   8  12         25.20         40.73         9.34 o                         
   4   8  12        178.02        161.12         6.86 o                         
  -5   9  12         17.55         17.36         5.25 o                         
  -4   9  12         19.92         19.61         5.04 o                         
  -3   9  12        436.39        179.35        12.83 o                         
  -2   9  12       2083.72       2142.92        38.03 o                         
  -1   9  12        126.46        130.99         6.50 o                         
   0   9  12        148.28        180.51         6.78 o                         
   1   9  12       3270.04       3457.25        60.56 o                         
   2   9  12       2060.89       2165.34        36.85 o                         
   3   9  12       1094.91       1209.42        32.14 o                         
   4   9  12        329.89        321.92        18.02 o                         
  -5  10  12         18.25         20.67         3.82 o                         
  -4  10  12         65.68         64.08         5.64 o                         
  -3  10  12        538.59        555.83        20.61 o                         
  -2  10  12          0.92          3.64         4.56 o                         
  -1  10  12          1.23          9.15         4.20 o                         
   0  10  12        741.85        787.18        20.61 o                         
   1  10  12          5.15          2.40         3.51 o                         
   2  10  12         30.18         31.74         3.35 o                         
   3  10  12        213.04        191.33         6.94 o                         
  -4  11  12         68.27         52.03         3.97 o                         
  -3  11  12       1599.30       1730.89        46.76 o                         
  -2  11  12        220.79        226.87         9.80 o                         
  -1  11  12        382.61        400.45        10.36 o                         
   0  11  12        852.33        815.41        17.73 o                         
   1  11  12       2674.00       2836.70        68.46 o                         
   2  11  12         72.56         81.01         4.22 o                         
   3  11  12       1442.70       1247.34        47.97 o                         
  -3  12  12        170.55        127.97        26.16 o                         
  -2  12  12         18.99         19.26         9.80 o                         
  -1  12  12        111.68        112.34        10.52 o                         
   0  12  12        187.03        184.02         8.60 o                         
   1  12  12          0.94          5.88         3.44 o                         
  -7   1  13        752.47        747.69        60.98 o                         
  -6   1  13       1013.40       1058.57        27.25 o                         
  -5   1  13       1147.89       1123.66        24.25 o                         
  -4   1  13         14.66         14.81         9.48 o                         
  -3   1  13       1822.77       1833.73        63.28 o                         
  -2   1  13        263.68        258.64        32.85 o                         
  -1   1  13        174.40        159.10        10.56 o                         
   0   1  13         64.85         79.32        11.87 o                         
   1   1  13       4703.74       4791.02        90.47 o                         
   2   1  13        944.50        964.32        19.86 o                         
   3   1  13        414.27        425.89        11.04 o                         
   4   1  13         89.72         80.31         5.31 o                         
   5   1  13        861.40        888.99        18.36 o                         
   6   1  13        169.29         89.34         5.44 o                         
  -7   2  13         11.13         47.33         9.52 o                         
  -6   2  13        467.71        454.19        13.80 o                         
  -5   2  13        681.63        686.08        13.01 o                         
  -4   2  13          1.20          5.14         5.37 o                         
  -3   2  13        471.39        479.39        15.30 o                         
  -2   2  13       2464.78       2407.98        75.59 o                         
  -1   2  13       1724.41       1687.89        38.13 o                         
   0   2  13       1822.38       1895.82        54.74 o                         
   1   2  13        424.24        410.97        11.10 o                         
   2   2  13          1.50          4.33         3.85 o                         
   3   2  13       2160.36       2233.98        50.29 o                         
   4   2  13        364.71        401.36        17.27 o                         
   5   2  13        309.13        331.33         9.04 o                         
   6   2  13        115.27         98.42         7.22 o                         
  -7   3  13        229.87        205.84         9.64 o                         
  -6   3  13        192.33        194.62         6.45 o                         
  -5   3  13         38.59         35.80         3.69 o                         
  -4   3  13        518.22        539.66        17.46 o                         
  -3   3  13        615.25        588.61        17.88 o                         
  -2   3  13         38.55         53.05         9.33 o                         
  -1   3  13        144.43        127.69         8.67 o                         
   0   3  13        228.72        196.08        10.18 o                         
   1   3  13       1006.68        972.31        26.15 o                         
   2   3  13        865.49        903.02        17.92 o                         
   3   3  13        139.12        201.25        31.22 o                         
   4   3  13         88.90         83.40         4.81 o                         
   5   3  13         13.12         14.93         4.22 o                         
   6   3  13         42.70         32.98         3.73 o                         
  -7   4  13        320.43        315.00        11.39 o                         
  -6   4  13       1693.17       1671.74        28.45 o                         
  -5   4  13       1366.55       1374.69        20.72 o                         
  -4   4  13         31.20         30.49         4.33 o                         
  -3   4  13        424.07        403.68        13.14 o                         
  -2   4  13       3966.43       4055.75        67.25 o                         
  -1   4  13        100.60        101.10         7.23 o                         
   0   4  13       4579.12       4745.20        89.58 o                         
   1   4  13        420.59        411.52        15.88 o                         
   2   4  13         12.67         16.63         4.70 o                         
   3   4  13       1265.98       1359.57        74.99 o                         
   4   4  13        460.01        458.52        13.34 o                         
   5   4  13        174.69        162.91         7.55 o                         
  -7   5  13         26.53         19.42         5.85 o                         
  -6   5  13        149.31        142.40         5.98 o                         
  -5   5  13          4.51          4.87         2.92 o                         
  -4   5  13        114.76        123.44         6.01 o                         
  -3   5  13        855.09        750.42        23.63 o                         
  -2   5  13        438.93        476.94        11.56 o                         
  -1   5  13        255.11        259.80        10.22 o                         
   0   5  13       6522.36       6566.33       192.15 o                         
   1   5  13         74.76         88.83         6.68 o                         
   2   5  13        735.34        739.35        25.85 o                         
   3   5  13        203.35        257.19        38.21 o                         
   4   5  13          1.46          6.00         3.53 o                         
   5   5  13        214.93        187.26        10.97 o                         
  -6   6  13        185.00        144.82         7.57 o                         
  -5   6  13        484.09        471.68        13.69 o                         
  -4   6  13          6.80          9.29         3.75 o                         
  -3   6  13       1104.36        969.14        33.90 o                         
  -2   6  13        575.50        585.24        16.99 o                         
  -1   6  13        628.32        671.14        15.42 o                         
   0   6  13         16.45         17.18         4.62 o                         
   1   6  13         16.67         27.55         3.98 o                         
   2   6  13        125.41        115.62         7.89 o                         
   3   6  13         84.54         82.16         7.73 o                         
   4   6  13        581.51        560.35        17.10 o                         
   5   6  13        252.84        243.18        14.06 o                         
  -6   7  13        281.56        254.29        16.33 o                         
  -5   7  13         13.87         13.85         3.71 o                         
  -4   7  13       1809.65       1825.53        34.21 o                         
  -3   7  13       2599.81       2423.22        95.23 o                         
  -2   7  13        153.51        174.26        11.19 o                         
  -1   7  13         14.53         16.86         4.24 o                         
   0   7  13       2258.99       2248.06        64.26 o                         
   1   7  13         14.24         15.78         4.64 o                         
   2   7  13         37.36         42.20         5.48 o                         
   3   7  13        119.20        101.96        18.36 o                         
   4   7  13        246.52        239.22        10.90 o                         
   5   7  13       1060.97        662.34        22.75 o                         
  -5   8  13        764.34        829.60        37.81 o                         
  -4   8  13        607.23        634.64        15.02 o                         
  -3   8  13       2595.87       2698.12        56.95 o                         
  -2   8  13        792.42        806.24        23.76 o                         
  -1   8  13        810.31        776.01        17.23 o                         
   0   8  13       1673.72       1754.01        59.33 o                         
   1   8  13         34.58         29.29         4.68 o                         
   2   8  13       1170.10       1309.31        34.04 o                         
   3   8  13       4467.86       4394.83       108.23 o                         
   4   8  13        392.72        341.58        17.60 o                         
  -5   9  13         38.39         43.66        14.42 o                         
  -4   9  13          3.65          6.12         4.17 o                         
  -3   9  13         87.49        101.04         7.38 o                         
  -2   9  13         59.36         63.56         5.42 o                         
  -1   9  13        927.75        936.93        20.64 o                         
   0   9  13        526.92        500.76        11.48 o                         
   1   9  13        251.42        290.06         9.22 o                         
   2   9  13        306.18        291.83         8.68 o                         
   3   9  13         75.80         77.94         4.96 o                         
   4   9  13         31.70         19.98         7.76 o                         
  -4  10  13        172.93        159.94         8.89 o                         
  -3  10  13        123.14        119.25        16.74 o                         
  -2  10  13        247.05        265.33         9.92 o                         
  -1  10  13        491.16        484.96        19.10 o                         
   0  10  13       3915.17       4154.92       101.10 o                         
   1  10  13        203.61        200.15         7.35 o                         
   2  10  13         68.77         68.80         4.29 o                         
   3  10  13       2837.31       2325.30        92.83 o                         
  -3  11  13          4.70          5.17         3.52 o                         
  -2  11  13         91.23         96.04         6.43 o                         
  -1  11  13         54.21         64.34         6.34 o                         
   0  11  13       2524.97       2529.48        73.41 o                         
   1  11  13        671.56        649.63        13.96 o                         
   2  11  13       1783.01       1652.63        39.91 o                         
  -2  12  13        124.72        124.80         7.41 o                         
  -1  12  13        524.98        598.47        35.62 o                         
   0  12  13          9.06          6.49         8.21 o                         
  -7   0  14       1242.77       1096.36        46.96 o                         
  -6   0  14       1091.35       1198.14        47.36 o                         
  -5   0  14       2414.80       2485.33        63.56 o                         
  -4   0  14       1651.14       1525.31       147.35 o                         
  -3   0  14       4682.36       4775.22       278.63 o                         
  -2   0  14         33.68         37.73        21.38 o                         
  -1   0  14       1389.86       1300.60        51.02 o                         
   0   0  14        333.66        372.77        22.52 o                         
   1   0  14       4099.40       4079.34       124.79 o                         
   2   0  14        640.65        608.16        33.63 o                         
   3   0  14       5594.57       4076.93       128.35 o                         
   4   0  14       1506.00       1505.12        40.70 o                         
   5   0  14       1158.74       1210.43        31.94 o                         
  -7   1  14       1148.67        977.07        31.07 o                         
  -6   1  14        551.26        596.20        45.31 o                         
  -5   1  14         30.17         39.03         6.12 o                         
  -4   1  14          3.47          7.22         6.65 o                         
  -3   1  14        716.16        667.44        32.76 o                         
  -2   1  14       1256.65       1162.45        60.42 o                         
  -1   1  14       4194.37       4028.00       154.51 o                         
   0   1  14       1401.84       1412.39        53.93 o                         
   1   1  14        879.71        852.47        23.26 o                         
   2   1  14        280.54        256.10        11.60 o                         
   3   1  14        329.96        333.82        11.34 o                         
   4   1  14       1245.48       1313.13        27.16 o                         
   5   1  14       1126.68       1224.66        37.01 o                         
  -7   2  14        898.57        875.50        31.45 o                         
  -6   2  14        233.03        256.09         8.61 o                         
  -5   2  14         12.92         16.89         4.37 o                         
  -4   2  14        700.65        702.10        18.24 o                         
  -3   2  14        728.58        735.26        84.97 o                         
  -2   2  14        672.59        630.48        24.50 o                         
  -1   2  14        536.48        543.73        21.88 o                         
   0   2  14          5.15          9.96         6.00 o                         
   1   2  14        340.70        330.79        10.85 o                         
   2   2  14       2213.42       2270.15        47.22 o                         
   3   2  14       1674.23       1888.70       183.90 o                         
   4   2  14       1343.61       1427.23        37.22 o                         
   5   2  14        206.24        230.64         7.74 o                         
  -7   3  14        135.70        129.89         8.41 o                         
  -6   3  14       1890.16       1931.99        39.24 o                         
  -5   3  14        531.60        559.17         9.76 o                         
  -4   3  14        292.06        289.81        10.51 o                         
  -3   3  14       1298.10       1299.63        37.37 o                         
  -2   3  14          9.74         12.24         5.69 o                         
  -1   3  14        797.00        785.00        21.54 o                         
   0   3  14       7594.59       8122.12       374.42 o                         
   1   3  14          3.21         13.28         4.55 o                         
   2   3  14        173.41        179.60         8.89 o                         
   3   3  14       1795.64       1911.96        32.26 o                         
   4   3  14        174.79        167.70         7.31 o                         
   5   3  14        917.99        959.21        26.31 o                         
  -6   4  14        123.48         98.78         8.41 o                         
  -5   4  14         28.37         28.21         3.38 o                         
  -4   4  14       2049.62       2055.54        38.07 o                         
  -3   4  14        535.25        495.42        18.13 o                         
  -2   4  14        804.30        838.47        19.85 o                         
  -1   4  14        603.45        548.48        21.81 o                         
   0   4  14          8.01         14.32         5.57 o                         
   1   4  14       1887.17       1868.92        89.79 o                         
   2   4  14       2384.85       2438.02        50.32 o                         
   3   4  14        250.11        243.75        11.24 o                         
   4   4  14        144.70        149.91         7.90 o                         
   5   4  14        214.59        218.16        10.58 o                         
  -6   5  14        263.07        212.39        11.50 o                         
  -5   5  14        449.94        469.85        10.22 o                         
  -4   5  14         64.07         64.28         7.07 o                         
  -3   5  14       3009.46       2861.95        61.11 o                         
  -2   5  14       2205.23       2110.73        49.86 o                         
  -1   5  14         25.99         30.44         5.80 o                         
   0   5  14       3938.28       4030.70        85.84 o                         
   1   5  14          3.87          8.16         6.29 o                         
   2   5  14        420.07        408.78        12.26 o                         
   3   5  14        170.27        188.54         9.30 o                         
   4   5  14       1198.46       1277.47        49.19 o                         
   5   5  14         59.80         57.04         6.99 o                         
  -6   6  14       1014.15       1267.96        55.69 o                         
  -5   6  14        668.58        684.17        18.51 o                         
  -4   6  14        997.12        999.90        21.49 o                         
  -3   6  14       1523.62       1458.18        42.46 o                         
  -2   6  14       5050.37       4825.29       150.29 o                         
  -1   6  14        844.34        866.69        21.38 o                         
   0   6  14         75.00         77.50         6.45 o                         
   1   6  14        160.44        169.52         7.93 o                         
   2   6  14        465.05        487.64        17.25 o                         
   3   6  14        715.69        496.17        66.76 o                         
   4   6  14          9.82          6.44         3.88 o                         
  -6   7  14        477.63        347.74        18.21 o                         
  -5   7  14        349.67        356.80        16.72 o                         
  -4   7  14         41.14         36.45         5.04 o                         
  -3   7  14        369.30        134.87        16.76 o                         
  -2   7  14        290.53        317.22        14.66 o                         
  -1   7  14       2802.58       2783.20        62.06 o                         
   0   7  14         24.70         25.33         4.88 o                         
   1   7  14        142.48        148.44         6.78 o                         
   2   7  14        436.24        405.36        18.28 o                         
   3   7  14         36.93         36.42         4.96 o                         
   4   7  14        645.99        625.42        19.23 o                         
  -5   8  14         59.90         60.25         7.80 o                         
  -4   8  14         75.19         86.25         5.40 o                         
  -3   8  14         89.74        105.81         7.26 o                         
  -2   8  14       1171.85       1210.52        55.15 o                         
  -1   8  14       1231.81       1252.93        35.79 o                         
   0   8  14        151.88        171.18         7.31 o                         
   1   8  14       1582.67       1650.80        39.53 o                         
   2   8  14       1029.21       1093.86        36.62 o                         
   3   8  14        519.24        526.06        18.96 o                         
   4   8  14         10.12          7.23         8.01 o                         
  -5   9  14       3030.38       2610.41       105.56 o                         
  -4   9  14        294.94        289.62         9.82 o                         
  -3   9  14       1597.73       1594.28        31.31 o                         
  -2   9  14         31.16         39.65         4.98 o                         
  -1   9  14        312.10        292.75        15.42 o                         
   0   9  14        665.69        673.03        16.90 o                         
   1   9  14       1753.91       1778.69        32.10 o                         
   2   9  14        432.77        420.19        10.01 o                         
   3   9  14        636.23        541.18        64.82 o                         
  -4  10  14        283.74        251.09        14.44 o                         
  -3  10  14        112.53        102.99         4.97 o                         
  -2  10  14         20.73         24.25         5.34 o                         
  -1  10  14          0.28          2.86         3.46 o                         
   0  10  14         75.11         90.44         6.29 o                         
   1  10  14        329.02        358.30        10.91 o                         
   2  10  14        140.29        116.98         6.36 o                         
  -3  11  14        395.73        370.24        66.62 o                         
  -2  11  14        276.87        265.76         9.81 o                         
  -1  11  14        838.67        980.96        25.88 o                         
   0  11  14          7.41         12.25         6.06 o                         
   1  11  14          0.89         -0.20         6.39 o                         
  -7   1  15        245.59        205.50         7.77 o                         
  -6   1  15        161.67        155.33         5.87 o                         
  -5   1  15       5304.92       5653.12        82.58 o                         
  -4   1  15       1138.58       1167.15        33.85 o                         
  -3   1  15        164.89        165.77        29.57 o                         
  -2   1  15        661.92        547.47        41.73 o                         
  -1   1  15       1842.78       1732.08        76.14 o                         
   0   1  15        894.68        926.50        24.03 o                         
   1   1  15        288.93        264.91        11.82 o                         
   2   1  15        184.62        160.62         8.68 o                         
   3   1  15       1395.88       1291.32        39.83 o                         
   4   1  15        233.09        209.09         7.52 o                         
   5   1  15        392.64        418.35        15.39 o                         
  -6   2  15        296.45        306.57        10.09 o                         
  -5   2  15         15.83         19.09         4.08 o                         
  -4   2  15         47.56         46.00         6.03 o                         
  -3   2  15       1838.99       1845.25        61.10 o                         
  -2   2  15         33.20         31.49         8.72 o                         
  -1   2  15        258.83        244.85        21.83 o                         
   0   2  15       2512.31       2620.98        89.47 o                         
   1   2  15         66.59         65.87         6.80 o                         
   2   2  15       2514.54       2609.26        54.29 o                         
   3   2  15        331.07        362.34        20.31 o                         
   4   2  15        122.92        141.48         6.94 o                         
   5   2  15        315.68        316.69         8.41 o                         
  -6   3  15         62.55         48.14         3.74 o                         
  -5   3  15        201.29        209.87         5.75 o                         
  -4   3  15        466.48        463.13        16.19 o                         
  -3   3  15        514.00        522.31        16.27 o                         
  -2   3  15          0.67          0.48         6.29 o                         
  -1   3  15        756.31        751.00        27.50 o                         
   0   3  15        136.68        149.51        10.52 o                         
   1   3  15        127.63        136.63         9.17 o                         
   2   3  15        197.28        205.32        10.17 o                         
   3   3  15        908.90        919.18        21.01 o                         
   4   3  15        125.26        125.78         5.55 o                         
   5   3  15        234.56        195.52        11.14 o                         
  -6   4  15        455.24        426.69        16.91 o                         
  -5   4  15        518.22        531.65        11.21 o                         
  -4   4  15        263.01        274.26        12.54 o                         
  -3   4  15       2008.99       2003.43        48.83 o                         
  -2   4  15        484.97        492.02        15.69 o                         
  -1   4  15       2408.58       2456.24        62.11 o                         
   0   4  15       1435.97       1471.31        59.05 o                         
   1   4  15       1515.57       1588.55        59.03 o                         
   2   4  15       2680.92       2739.62        73.89 o                         
   3   4  15        220.54        224.08         8.77 o                         
   4   4  15         36.84         46.87         5.99 o                         
   5   4  15         77.20         83.21         7.32 o                         
  -6   5  15        835.26        785.97        25.30 o                         
  -5   5  15        482.87        478.52        11.44 o                         
  -4   5  15        826.73        859.74        21.50 o                         
  -3   5  15        740.79        687.18        32.28 o                         
  -2   5  15        205.47        202.34         8.69 o                         
  -1   5  15         78.91         49.73         7.08 o                         
   0   5  15       2637.90       2823.91        87.87 o                         
   1   5  15        115.46        145.43        13.51 o                         
   2   5  15        765.73        756.98        26.79 o                         
   3   5  15        250.16        262.26        27.86 o                         
   4   5  15        301.75        281.26        14.83 o                         
  -6   6  15         18.22         20.88         6.83 o                         
  -5   6  15          2.32          7.10         4.22 o                         
  -4   6  15        141.01        160.48         7.23 o                         
  -3   6  15         29.15         10.70        11.58 o                         
  -2   6  15          0.94          4.14         4.78 o                         
  -1   6  15        399.54        374.68        15.58 o                         
   0   6  15        716.79        714.73        25.21 o                         
   1   6  15          3.52         10.97         5.42 o                         
   2   6  15        139.59        149.13         9.61 o                         
   3   6  15         24.03         31.11         5.99 o                         
   4   6  15         15.31         17.06         5.20 o                         
  -5   7  15        727.94        735.38        25.22 o                         
  -4   7  15        162.37        177.56         8.51 o                         
  -3   7  15        318.14        330.87        14.61 o                         
  -2   7  15       1536.50       1601.46        73.35 o                         
  -1   7  15        844.34        932.01        25.78 o                         
   0   7  15       3148.60       3320.05        89.67 o                         
   1   7  15         52.42         73.61         7.76 o                         
   2   7  15          1.05          3.33         4.12 o                         
   3   7  15        370.80        166.87        16.03 o                         
   4   7  15          0.39          2.07         3.25 o                         
  -5   8  15        274.77        269.81        15.48 o                         
  -4   8  15        506.86        489.93        13.64 o                         
  -3   8  15       3072.33       2648.16        64.21 o                         
  -2   8  15         75.85         94.27        11.49 o                         
  -1   8  15        522.58        502.86        21.60 o                         
   0   8  15        293.51        329.10        12.28 o                         
   1   8  15        184.99        194.55         9.15 o                         
   2   8  15        193.61        228.53        16.47 o                         
   3   8  15       1355.32       1421.88        42.23 o                         
  -4   9  15         40.83         44.67         5.37 o                         
  -3   9  15         34.67         21.10         5.60 o                         
  -2   9  15         49.65         68.36         5.89 o                         
  -1   9  15         30.59         32.15         5.13 o                         
   0   9  15        543.21        564.41        38.57 o                         
   1   9  15       1205.99       1218.22        24.71 o                         
   2   9  15          0.34          1.14         3.60 o                         
  -3  10  15       2761.73       2381.53       224.44 o                         
  -2  10  15          3.12          8.97         4.25 o                         
  -1  10  15        361.79        362.27        18.86 o                         
   0  10  15         35.89         43.92         9.00 o                         
   1  10  15       1079.91       1068.00        75.72 o                         
   2  10  15        861.47        780.14        35.57 o                         
  -1  11  15          1.26          3.54         6.14 o                         
   0  11  15        650.79        618.65        33.17 o                         
  -6   0  16       1303.55       1289.89        28.91 o                         
  -5   0  16       2440.37       2771.03        51.99 o                         
  -4   0  16        119.08        124.59         9.61 o                         
  -3   0  16      18769.91      20111.99       582.11 o                         
  -2   0  16        931.15       1010.79        49.22 o                         
  -1   0  16        727.16        708.91        39.15 o                         
   0   0  16        181.43        234.01        15.12 o                         
   1   0  16       1854.36       1753.16        65.52 o                         
   2   0  16          2.11          9.26        14.38 o                         
   3   0  16       3996.35       4029.83       186.14 o                         
   4   0  16         45.07         52.70         7.04 o                         
   5   0  16        382.13        315.81        39.68 o                         
  -6   1  16        279.95        268.82         7.93 o                         
  -5   1  16       1550.41       1662.50        26.83 o                         
  -4   1  16        854.61        930.41        27.54 o                         
  -3   1  16        117.70         90.55        11.59 o                         
  -2   1  16        605.54        686.46        31.97 o                         
  -1   1  16        134.99        107.31        10.66 o                         
   0   1  16         54.54         56.11         5.34 o                         
   1   1  16        770.30        745.82        30.39 o                         
   2   1  16        401.30        411.26        20.10 o                         
   3   1  16        863.46        657.05        33.53 o                         
   4   1  16        125.54        125.61         6.83 o                         
  -6   2  16        721.03        709.34        16.57 o                         
  -5   2  16       1601.11       1771.97        25.08 o                         
  -4   2  16         82.08         98.83         9.61 o                         
  -3   2  16       2933.91       3081.30        86.29 o                         
  -2   2  16        504.02        563.68        20.18 o                         
  -1   2  16        277.33        270.02        21.16 o                         
   0   2  16        170.54        192.35         8.86 o                         
   1   2  16        210.21        224.42        15.10 o                         
   2   2  16        172.96        178.68         7.91 o                         
   3   2  16        107.09        114.25         6.20 o                         
   4   2  16          1.26          1.99         3.59 o                         
  -6   3  16       2617.41       2529.98        46.99 o                         
  -5   3  16        164.65        178.97         5.26 o                         
  -4   3  16         40.01         36.64         5.95 o                         
  -3   3  16       1137.98       1068.61        36.13 o                         
  -2   3  16        697.63        729.05        25.35 o                         
  -1   3  16       1412.43       1461.71        38.34 o                         
   0   3  16       4469.09       4726.38       136.99 o                         
   1   3  16       2043.81       2160.01        67.51 o                         
   2   3  16       1320.63       1375.47        27.74 o                         
   3   3  16       1368.52       1438.90        37.10 o                         
   4   3  16        241.24        246.05        11.49 o                         
  -6   4  16         33.68         32.43         5.89 o                         
  -5   4  16        221.41        227.07         6.33 o                         
  -4   4  16         30.38         47.88         6.65 o                         
  -3   4  16        105.90         84.65         9.09 o                         
  -2   4  16       4471.10       4768.90       101.08 o                         
  -1   4  16        557.49        587.33        29.62 o                         
   0   4  16          0.67          3.84         5.53 o                         
   1   4  16          2.57         -0.60         5.49 o                         
   2   4  16         56.64         61.96         6.37 o                         
   3   4  16        634.02        704.91        26.62 o                         
   4   4  16       1546.61       1579.57       113.70 o                         
  -5   5  16        371.63        356.30        14.00 o                         
  -4   5  16        258.35        275.23         7.83 o                         
  -3   5  16         59.74         53.56         9.99 o                         
  -2   5  16        207.93        231.95        15.49 o                         
  -1   5  16        797.83        868.15        22.43 o                         
   0   5  16        167.29        161.67         9.13 o                         
   1   5  16        134.09        145.11        14.01 o                         
   2   5  16       1803.04       1922.93        75.83 o                         
   3   5  16        862.76        511.98        89.12 o                         
   4   5  16        549.08        508.26        18.12 o                         
  -5   6  16         63.86         63.94         4.57 o                         
  -4   6  16        577.86        630.42        15.63 o                         
  -3   6  16       1867.30       1961.63       191.13 o                         
  -2   6  16        204.98        216.32        48.35 o                         
  -1   6  16          2.04         -0.23         5.76 o                         
   0   6  16       3566.84       3655.91       157.69 o                         
   1   6  16        113.85        125.33        14.63 o                         
   2   6  16        955.71       1089.96        32.55 o                         
   3   6  16         17.20         22.38         4.34 o                         
  -5   7  16       1787.77       1726.03       109.96 o                         
  -4   7  16        871.13        856.44        23.98 o                         
  -3   7  16         37.45         35.89         5.21 o                         
  -2   7  16        143.16        139.34        11.50 o                         
  -1   7  16         96.80        114.35         9.63 o                         
   0   7  16        139.32        158.30         9.10 o                         
   1   7  16       1828.90       2112.42        50.26 o                         
   2   7  16         54.24         73.78         8.64 o                         
  -4   8  16        824.31        128.75        10.68 o                         
  -3   8  16        251.28        210.35        12.30 o                         
  -2   8  16        342.07        341.70        15.57 o                         
  -1   8  16        278.23        301.52        14.71 o                         
   0   8  16        778.54        835.77        28.65 o                         
   1   8  16        208.76        196.08         8.48 o                         
   2   8  16       1091.80       1045.71        30.23 o                         
  -3   9  16       1172.75        984.76        64.55 o                         
  -2   9  16        154.08        183.76         7.13 o                         
  -1   9  16       1604.19       1706.98        82.42 o                         
   0   9  16        492.48        557.43        26.70 o                         
   1   9  16         78.84         76.80         7.29 o                         
   2   9  16         59.47         55.58        17.55 o                         
  -2  10  16        185.46        167.13         6.24 o                         
  -1  10  16        290.26        350.83        14.42 o                         
   0  10  16         30.48         23.87         4.80 o                         
  -6   1  17        414.94        367.13        24.83 o                         
  -5   1  17        712.57        764.99        13.91 o                         
  -4   1  17        612.10        688.87        23.50 o                         
  -3   1  17       2479.09       2641.55        85.64 o                         
  -2   1  17         16.98         18.44        13.32 o                         
  -1   1  17       2086.38       2107.31        85.08 o                         
   0   1  17        100.67        121.57         9.88 o                         
   1   1  17          8.27          9.81         5.38 o                         
   2   1  17         29.51         41.15         7.02 o                         
   3   1  17       2183.32       2425.61       147.33 o                         
   4   1  17         34.41         46.21         5.13 o                         
  -6   2  17        126.05        116.58         7.30 o                         
  -5   2  17        368.89        438.13         8.73 o                         
  -4   2  17        414.31        447.11        14.54 o                         
  -3   2  17        495.01        547.47        17.47 o                         
  -2   2  17         50.29         55.77         7.74 o                         
  -1   2  17        659.39        591.39        47.36 o                         
   0   2  17       2399.57       2475.01        95.86 o                         
   1   2  17        278.33        271.73         9.63 o                         
   2   2  17        269.14        325.34        36.90 o                         
   3   2  17        288.38        336.96        14.28 o                         
   4   2  17        266.44        264.32        13.88 o                         
  -6   3  17         36.25         29.55         3.97 o                         
  -5   3  17        179.39        182.03         5.21 o                         
  -4   3  17        268.23        299.40        11.93 o                         
  -3   3  17        258.30        234.90        15.28 o                         
  -2   3  17          4.59          0.77         6.16 o                         
  -1   3  17          2.54          2.89         7.41 o                         
   0   3  17         68.04         69.65         7.18 o                         
   1   3  17        191.58        215.92         9.99 o                         
   2   3  17        139.50        137.94         7.76 o                         
   3   3  17         36.49         50.05         8.69 o                         
   4   3  17         87.08         85.99         4.84 o                         
  -5   4  17        193.98        195.62         5.69 o                         
  -4   4  17        638.09        725.50        20.17 o                         
  -3   4  17         70.31         62.15         9.38 o                         
  -2   4  17          6.86          6.02         5.86 o                         
  -1   4  17        264.41        294.73        10.98 o                         
   0   4  17       4398.59       4778.31       153.58 o                         
   1   4  17        636.61        714.37        17.45 o                         
   2   4  17        824.81        898.95        32.62 o                         
   3   4  17        819.60        814.20        29.42 o                         
   4   4  17        533.27        471.75        12.48 o                         
  -5   5  17        539.31        543.46        15.80 o                         
  -4   5  17        134.13        157.51         5.66 o                         
  -3   5  17        494.48        478.62        21.20 o                         
  -2   5  17        539.29        511.73        28.98 o                         
  -1   5  17        710.73        686.34        16.38 o                         
   0   5  17       1150.89       1166.14        27.94 o                         
   1   5  17        645.90        665.93        33.28 o                         
   2   5  17       1513.51       1587.35        63.61 o                         
   3   5  17          8.71         14.91         4.19 o                         
  -5   6  17        109.17         86.01        10.23 o                         
  -4   6  17          0.23          5.54         3.65 o                         
  -3   6  17         68.65         78.87        12.15 o                         
  -2   6  17          1.46          5.93        10.91 o                         
  -1   6  17         75.23         83.83         8.34 o                         
   0   6  17         14.10         26.84         7.94 o                         
   1   6  17         52.86         53.12         6.89 o                         
   2   6  17         55.45         47.95         5.04 o                         
   3   6  17        138.58        117.83         8.53 o                         
  -4   7  17         11.24         21.91         4.02 o                         
  -3   7  17       1284.21       1334.45        31.99 o                         
  -2   7  17          1.30          5.67         3.81 o                         
  -1   7  17       2146.83       2223.85       125.59 o                         
   0   7  17        102.43        108.06         7.20 o                         
   1   7  17        434.00        451.89        14.61 o                         
   2   7  17       1141.68       1125.50        26.86 o                         
  -3   8  17       2228.83       2151.87        53.63 o                         
  -2   8  17        761.05        759.03        16.50 o                         
  -1   8  17       1095.80       1135.28        35.59 o                         
   0   8  17         29.53         21.68         5.74 o                         
   1   8  17         76.13         75.11         6.61 o                         
   2   8  17         24.34         28.16         5.25 o                         
  -2   9  17        321.51        336.20        12.65 o                         
  -1   9  17          0.37          6.43         3.42 o                         
   0   9  17        536.95        561.43        76.13 o                         
   1   9  17        358.40        317.12        17.36 o                         
  -5   0  18        288.77        303.79        10.01 o                         
  -4   0  18        423.44        475.97        20.56 o                         
  -3   0  18       1107.49        770.26       352.04 o                         
  -2   0  18        868.05        886.83        48.14 o                         
  -1   0  18      11622.32      11797.85       473.26 o                         
   0   0  18        157.15        217.81        28.76 o                         
   1   0  18       1044.66       1198.24       121.40 o                         
   2   0  18        143.43        183.64        20.72 o                         
   3   0  18       1264.07       1392.95        47.69 o                         
  -5   1  18         72.64         73.96         3.63 o                         
  -4   1  18         37.34         46.53         7.14 o                         
  -3   1  18       3148.11       3593.00       166.94 o                         
  -2   1  18        301.02        310.79        24.87 o                         
  -1   1  18        651.20        665.84        39.84 o                         
   0   1  18        227.63        202.63        12.34 o                         
   1   1  18         17.52         16.43         5.14 o                         
   2   1  18         41.57         36.63         4.24 o                         
   3   1  18        289.39        290.84        22.53 o                         
  -5   2  18        456.18        448.21         9.10 o                         
  -4   2  18        778.22        850.20        28.56 o                         
  -3   2  18        127.06        119.92         7.94 o                         
  -2   2  18       1036.22       1098.09        32.43 o                         
  -1   2  18        742.49        755.71        44.23 o                         
   0   2  18       1432.53       1568.43        58.57 o                         
   1   2  18         26.13         29.16         5.10 o                         
   2   2  18        113.58        130.66        11.17 o                         
   3   2  18          8.31          8.29         3.87 o                         
  -5   3  18         90.17         93.94         5.51 o                         
  -4   3  18       1550.31       1704.64        37.84 o                         
  -3   3  18        393.97        374.47        16.89 o                         
  -2   3  18         28.26         38.50         7.66 o                         
  -1   3  18          0.32          6.63         6.02 o                         
   0   3  18        328.65        366.89        24.79 o                         
   1   3  18        122.24        108.21         6.61 o                         
   2   3  18       6421.33       6902.33       195.06 o                         
   3   3  18        482.23        492.03        14.79 o                         
  -5   4  18        320.38        289.98        20.29 o                         
  -4   4  18        604.78        605.83        11.95 o                         
  -3   4  18        398.28        432.32        18.07 o                         
  -2   4  18         22.55         35.79         6.76 o                         
  -1   4  18        175.81        174.58        10.95 o                         
   0   4  18       4517.44       4590.09       113.09 o                         
   1   4  18        201.66        226.58         9.27 o                         
   2   4  18        132.37        119.50         7.37 o                         
   3   4  18        288.47        278.56        13.50 o                         
  -4   5  18         76.41         87.31         3.76 o                         
  -3   5  18       2260.31       2454.64       111.57 o                         
  -2   5  18          5.32         12.59         5.07 o                         
  -1   5  18        647.45        689.60        17.84 o                         
   0   5  18         40.10         32.85         4.76 o                         
   1   5  18          1.65          1.43         4.05 o                         
   2   5  18         35.36         45.20         5.47 o                         
   3   5  18        145.92         88.19         9.47 o                         
  -4   6  18        420.38        419.75        13.36 o                         
  -3   6  18         17.41         27.11         4.49 o                         
  -2   6  18         31.57         36.25        10.51 o                         
  -1   6  18       1200.54       1182.67        65.82 o                         
   0   6  18        147.94        147.62         7.54 o                         
   1   6  18        301.70        298.83        11.89 o                         
   2   6  18        338.31        373.79        16.00 o                         
  -3   7  18       2591.54       2816.20        58.63 o                         
  -2   7  18        370.45        375.98        12.29 o                         
  -1   7  18        288.03        277.73        43.53 o                         
   0   7  18        321.79        335.63        24.55 o                         
   1   7  18        197.74        192.90         9.13 o                         
  -2   8  18        281.20        257.20        18.79 o                         
  -1   8  18        165.20        160.86        18.03 o                         
   0   8  18       2375.12       2099.17        54.72 o                         
  -5   1  19          6.57          8.59         2.54 o                         
  -4   1  19        113.65        113.52         5.34 o                         
  -3   1  19       2129.98       2026.48        56.97 o                         
  -2   1  19        590.79        669.91        28.77 o                         
  -1   1  19        274.90        309.77        33.08 o                         
   0   1  19       1161.53       1131.47        39.52 o                         
   1   1  19       1689.96       1852.11        46.75 o                         
   2   1  19         24.51         27.66         4.93 o                         
   3   1  19         96.45         91.25         7.95 o                         
  -5   2  19          1.79          6.87         2.10 o                         
  -4   2  19        235.76        259.62         9.50 o                         
  -3   2  19        333.77        334.36        12.69 o                         
  -2   2  19         58.10         59.81         7.77 o                         
  -1   2  19       1204.72       1265.81        39.53 o                         
   0   2  19        210.92        234.13        16.95 o                         
   1   2  19          5.32         10.61         3.97 o                         
   2   2  19        192.18        166.37        12.73 o                         
   3   2  19         17.52         12.31         3.63 o                         
  -4   3  19        148.70        170.04         4.68 o                         
  -3   3  19         49.92         53.23         5.77 o                         
  -2   3  19         54.52         56.24         7.25 o                         
  -1   3  19          0.85          0.24         5.37 o                         
   0   3  19         80.95         60.39         7.56 o                         
   1   3  19        154.60        154.53         7.53 o                         
   2   3  19        212.73        181.57        11.09 o                         
  -4   4  19          1.53          3.85         2.11 o                         
  -3   4  19        447.86        431.02        22.23 o                         
  -2   4  19        678.64        723.47        26.19 o                         
  -1   4  19        444.34        508.20        16.29 o                         
   0   4  19        255.19        283.40         9.36 o                         
   1   4  19        234.74        276.49        19.37 o                         
   2   4  19        537.27        494.41        17.53 o                         
  -4   5  19       2710.91       2697.25       150.02 o                         
  -3   5  19         24.09         24.62         5.10 o                         
  -2   5  19          7.86         10.70         5.56 o                         
  -1   5  19         52.36         49.65         8.20 o                         
   0   5  19        619.57        651.77        25.15 o                         
   1   5  19          8.27         13.84         3.49 o                         
   2   5  19       2281.76       1872.06        78.38 o                         
  -3   6  19        332.93        343.93        10.28 o                         
  -2   6  19        166.87        194.77        21.94 o                         
  -1   6  19         82.15         88.00        12.19 o                         
   0   6  19          1.66          2.40         3.98 o                         
   1   6  19        200.22        176.21         9.31 o                         
  -2   7  19        115.80        110.34         7.03 o                         
  -1   7  19        413.91        408.84        16.08 o                         
   0   7  19        259.50        213.66         9.36 o                         
  -4   0  20        606.75        607.55        14.12 o                         
  -3   0  20        981.13        968.52        30.54 o                         
  -2   0  20         69.99         81.63        11.95 o                         
  -1   0  20       1168.11       1256.29        58.99 o                         
   0   0  20        717.01        644.06        33.42 o                         
   1   0  20       4873.79       5102.47       176.52 o                         
   2   0  20        349.73        359.64        20.90 o                         
  -4   1  20        199.80        210.01         5.88 o                         
  -3   1  20         89.98         54.44        11.89 o                         
  -2   1  20        297.72        334.60        15.13 o                         
  -1   1  20       1896.66       2139.60        68.17 o                         
   0   1  20          3.04          1.71         8.45 o                         
   1   1  20        450.55        492.06        20.07 o                         
   2   1  20          9.55          8.69         4.84 o                         
  -4   2  20        935.58        958.64        15.06 o                         
  -3   2  20         20.84         23.54         4.42 o                         
  -2   2  20        218.71        231.83        12.63 o                         
  -1   2  20        644.49        685.79        19.60 o                         
   0   2  20        868.19        910.05        34.07 o                         
   1   2  20          5.78          9.99         7.00 o                         
   2   2  20       1352.60       1396.21        61.41 o                         
  -4   3  20       2304.37       2185.58        75.81 o                         
  -3   3  20        211.75        188.38         9.39 o                         
  -2   3  20        608.78        742.48        26.54 o                         
  -1   3  20         34.21         35.85         5.84 o                         
   0   3  20         92.46        104.55         6.46 o                         
   1   3  20          4.62          6.70         3.64 o                         
  -3   4  20        167.61        140.84         4.22 o                         
  -2   4  20       1654.93       1929.10        75.74 o                         
  -1   4  20          0.55          6.39         4.19 o                         
   0   4  20         76.86         75.62         5.29 o                         
   1   4  20        621.31        477.03        13.31 o                         
  -3   5  20        535.64        572.14        18.29 o                         
  -2   5  20        199.54        224.99        31.74 o                         
  -1   5  20       2041.86       2030.24        87.53 o                         
   0   5  20          1.72          7.96         8.94 o                         
  -1   6  20         36.86         26.73         5.37 o                         
  -3   1  21         28.11         16.95         3.19 o                         
  -2   1  21         47.59         58.63         6.40 o                         
  -1   1  21       2731.42       3251.51        78.84 o                         
   0   1  21         53.04         78.43         8.13 o                         
   1   1  21       1040.14       1003.03        50.53 o                         
  -3   2  21         23.22         23.96         3.46 o                         
  -2   2  21       1164.62       1286.49        41.83 o                         
  -1   2  21        169.52        210.55         9.14 o                         
   0   2  21        207.46        207.08         8.66 o                         
  -2   3  21        231.08        253.08         8.88 o                         
  -1   3  21         19.37         35.30         4.35 o                         
   0   3  21        177.00        180.11         7.19 o                         
  -1   4  21         60.81         47.45         8.53 o                         
                                                                                
